# Supplementary material for: The Saleema initiative in Sudan to abandon female genital mutilation: Outcomes and dose response effects
Source: PLoS One. 2019 Mar 12;14(3):e0213380. doi: 10.1371/journal.pone.0213380 (PMC6413931; doi:10.1371/journal.pone.0213380)
Supplement: S1 File — (ZIP) [file pone.0213380.s001.zip]

Archive with 3 entries (2 files):
- saleema.csv
- __MACOSX/
- __MACOSX/._saleema.csv
