# Supplementary material for: The Saleema initiative in Sudan to abandon female genital mutilation: Outcomes and dose response effects
Source: PLoS One. 2019 Mar 12;14(3):e0213380. doi: 10.1371/journal.pone.0213380 (PMC6413931; doi:10.1371/journal.pone.0213380)
Supplement: S1 File — (ZIP) [file pone.0213380.s001.zip › saleema.csv]

	how_fr_today_I_any	how_fr_today_II_any	how_fr_today_III_any	Most_P_P_Cutting_ag	Most_F_P_Cutting_ag	App_Fam_P_Cutting_ag	Sud_Soc_P_Cutting_ag	S_Good_sag	S_Gods_In_sag	Bel_S_sag	Tell_Imp_sag	prac_cutt_fut_sag	recom_not_prac_cutt_fut_sag	frin_sig_prac_cutt_sag	f_sal_even_sag	fam_ban_cuut_fut_sag	ban_prac_cuut_benf_girl_sag	ban_prac_cuut_benf_fam_sag	accepta_uncut_sag	Most_P_P_Cutting_sag	Most_F_P_Cutting_sag	App_Fam_P_Cutting_sag	Sud_Soc_P_Cutting_sag	State	Facilitator_Name	Data_Collector_Name	Locality	H_id	Pl_of_inv	gender	Age	Edu	M_status	No_of__Chld	Home_type	Emp_type	Income	facilities	H_Id_Media	No_H_TV	No_H_Radio	No_H_Internet	No_H_Mobile	No_H_Magazine	No_H_Newspaper	Why_Mobile_Use	No_H_Internet_Other	S_Web_Profile	Other_Specify
32	1	1	1	1	1	1	1	0	0	0	0	1	1	1	1	0	0	0	0	1	0	0	0	Blue Nile(09)	Ahmad Osman	Sanaa Altaher	Alrosaers	136	Alazaza	Female	20	No school	Married	6	Own	Part time	6000	No Toilet	NA	I don't have the device	I don't have the device	I don't have the device	I don't have the device	I don't have the device	I don't have the device	I don’t have a mobile phone	I don't have the device	No, i don't have a profile
33	1	1	1	0	NA	0	NA	0	0	0	0	0	0	0	0	0	0	0	0	0	NA	0	NA	Blue Nile(09)	Ahmad Osman	Altaher Abdrhman	rousseirs	61	alazzah	Male	60	No school	Married	6	Own	Part time	3100	Toilet with seat	NA	I don't have the device	5	I don't have the device	5	I don't Know	I don't Know	Make phone calls	I don't have the device	No, i don't have a profile
34	0	0	0	1	0	0	0	0	0	0	0	0	0	1	1	1	1	1	1	0	0	0	0	Blue Nile(09)	Ahmad Osman	Sanaa Altaher	Alrosaers	137	Alazaza	Female	33	No school	Married	6	Own	Part time	2000	No Toilet	NA	I don't have the device	I don't have the device	I don't have the device	I don't have the device	I don't have the device	I don't have the device	I don’t have a mobile phone	I don't have the device	No, i don't have a profile
35	1	1	1	1	1	1	1	NA	NA	NA	NA	NA	1	1	1	1	1	1	1	1	1	1	1	Blue Nile(09)	Ahmad Osman	Sanaa Altaher	Alrosaers	138	Alazaza	Female	27	No school	Married	5	Own	Not currently employed	1500	No Toilet	NA	I don't have the device	I don't have the device	I don't have the device	I don't have the device	I don't have the device	I don't have the device	I don’t have a mobile phone	I don't have the device	No, i don't have a profile
36	0	0	0	1	1	1	1	NA	NA	NA	NA	0	0	0	0	0	0	0	0	0	0	0	0	Blue Nile(09)	Ahmad Osman	Sanaa Altaher	Alrosaers	139	Alazaza	Female	20	No school	Married	4	Own	Not currently employed	3000	No Toilet	NA	I don't have the device	I don't have the device	I don't have the device	I don't have the device	I don't have the device	I don't have the device	I don’t have a mobile phone	I don't have the device	No, i don't have a profile
37	0	0	0	NA	NA	NA	NA	0	0	0	NA	0	0	NA	NA	NA	NA	NA	NA	NA	NA	NA	NA	Blue Nile(09)	Ahmad Osman	Sanaa Altaher	Alrosaers	94	Alazaza	Female	26	No school	Married	4	Own	Not currently employed	2500	No Toilet	NA	I don't have the device	I don't have the device	I don't have the device	I don't have the device	I don't have the device	I don't have the device	I don’t have a mobile phone	I don't have the device	No, i don't have a profile
38	1	1	1	1	1	0	0	0	0	0	0	0	0	0	0	0	0	0	0	0	0	0	0	Blue Nile(09)	Ahmad Osman	Sanaa Altaher	Alrosaers	95	Alazaza	Female	27	No school	Married	5	Share with others	Not currently employed	3000	No Toilet	NA	I don't have the device	I don't have the device	I don't have the device	huors	I don't have the device	I don't have the device	Make phone calls	I don't have the device	No, i don't have a profile
39	1	1	1	1	NA	0	1	NA	NA	NA	NA	NA	0	NA	0	NA	NA	NA	0	0	NA	0	0	Blue Nile(09)	Ahmad Osman	Sanaa Altaher	Alrosaers	96	Alazaza	Female	60	No school	Married	6	Own	Part time	1950	No Toilet	NA	I don't have the device		I don't have the device	I don't have the device	I don't have the device	I don't have the device	I don’t have a mobile phone	I don't have the device	No, i don't have a profile
40	1	1	1	0	0	0	NA	0	NA	0	1	0	0	0	0	0	0	0	0	0	0	0	NA	Blue Nile(09)	Ahmad Osman	Sanaa Altaher	Alrosaers	97	Alazaza	Female	20	Complete university (bachelor’s degree)	Single	0	Own	Not currently employed	3000	No Toilet	NA	I don't have the device	I don't have the device	I don't have the device	3	I don't have the device	I don't have the device	Make phone calls	I don't have the device	No, i don't have a profile
41	1	1	1	1	1	1	1	0	0	0	0	0	0	0	0	0	0	0	0	0	0	0	0	Blue Nile(09)	Ahmad Osman	Sanaa Altaher	Aldmazen	85	Arkweet	Female	35	Incomplete high school	Separated	3	Own	Part time	1500	Electricity;Piped water into household;Toilet with seat	NA	3	1	I don't have the device	I don't have the device	I don't have the device	I don't have the device	I don’t have a mobile phone	I don't have the device	No, i don't have a profile
42	1	1	1	NA	NA	0	NA	0	0	0	0	0	0	0	0	0	0	0	0	NA	NA	0	NA	Blue Nile(09)	Ahmad Osmann	Altaher Abdrhman	rousseirs	59	alazzah	Male	43	No school	Married	5	Own	Full time	3800	Toilet with seat	NA	I don't have the device	4	I don't have the device	6	I don't Know	I don't Know	Make phone calls	I don't have the device	No, i don't have a profile
43	1	1	1	NA	NA	0	NA	0	0	0	0	0	0	0	0	0	0	0	0	NA	NA	0	NA	Blue Nile(09)	Ahmad Osman	Altaher Abdrhman	rousseirs	60	alazzah	Male	41	No school	Married	5	Own	Full time	3500	Toilet with seat	NA	I don't have the device	2	I don't have the device	5	I don't Know	I don't Know	Make phone calls	I don't have the device	No, i don't have a profile
44	0	0	0	1	1	1	1	NA	NA	NA	NA	0	0	0	0	0	0	0	0	1	1	1	1	Blue Nile(09)	Ahmad Osman	Sanaa Altaher	Aldmazen	88	Arkweet	Female	42	No school	Married	6	Own	Not currently employed	3000	Electricity;Piped water into household	NA	I don't have the device	I don't have the device	I don't have the device	I don't have the device	I don't have the device	I don't have the device	I don’t have a mobile phone	I don't have the device	No, i don't have a profile
45	1	1	1	0	0	0	NA	0	0	0	0	0	0	0	0	0	0	0	0	0	0	0	NA	Blue Nile(09)	Ahmad Osman	Sanaa Altaher	Alrosaers	102	Alazaza	Female	20	Incomplete elementary	Single	0	Own	Not currently employed	1500	No Toilet	NA	I don't have the device	I don't have the device	I don't have the device	2	I don't have the device	I don't have the device	Make phone calls	I don't have the device	No, i don't have a profile
46	0	0	0	NA	NA	1	NA	0	0	NA	0	0	0	NA	NA	NA	NA	NA	NA	NA	NA	0	NA	Blue Nile(09)	Ahmad Osman	Sanaa Altaher	Alrosaers	103	Alazaza	Female	50	No school	Married	0	Own	Part time	2600	No Toilet	NA	I don't have the device	I don't have the device	I don't have the device	I don't have the device	I don't have the device	I don't have the device	I don’t have a mobile phone	I don't have the device	No, i don't have a profile
47	1	1	1	1	1	NA	1	1	1	0	1	1	1	1	1	NA	1	1	1	0	0	NA	0	Blue Nile(09)	Ahmad Osman	Sanaa Altaher	Alrosaers	104	Alazaza	Female	30	Incomplete elementary	Married	6	Own	Not currently employed	2500	No Toilet	NA	I don't have the device	3	I don't have the device	2	I don't have the device	I don't have the device	Make phone calls	I don't have the device	No, i don't have a profile
48	0	0	0	0	0	0	0	NA	NA	NA	NA	NA	0	NA	0	0	0	0	0	0	0	0	0	Blue Nile(09)	Atif Ezzeldin	Amani Ebrahem	Damazin	73	Arkwet	Female	48	Complete elementary	Married	7	Own	Not currently employed	3000	Electricity;Piped water into household;Toilet with seat	0	5	2	0	0	0	0	I don’t have a mobile phone	I don't have the device	No, i don't have a profile	Not Applicable
49	1	0	1	1	1	0	NA	1	1	0	0	1	NA	0	0	1	0	0	0	0	0	0	NA	Blue Nile(09)	Atif Ezzeldin	ahmed ali eldirdiry	Damazin	74	Arkwet	Male	55	Incomplete university (bachelors degree)	Married	5	Own	Part time	3000	Electricity;No Toilet ;Piped water into household	0	I don't Know	I don't have the device	I don't have the device	I don't Know	I don't Know	I don't Know	Make phone calls;Send text messages	I don't have the device	No, i don't have a profile	Not Applicable
50	NA	NA	NA	0	0	0	0	0	1	0	0	0	0	0	0	1	1	1	1	0	0	0	0	Blue Nile(09)	Atif Ezzeldin	Amani Ebrahem	Damazin	75	Arkwet	Female	53	Incomplete elementary	Married	8	Own	Part time	3000	Piped water into household	0	1	4	I don't have the device	1	I don't have the device	I don't have the device	Make phone calls	I don't have the device	No, i don't have a profile	Not Applicable
51	1	0	1	1	1	1	NA	1	1	0	0	NA	NA	0	0	0	0	0	0	0	0	0	NA	Blue Nile(09)	Atif Ezzeldin	ahmed ali eldirdiry	Damazin	76	Arkwet	Male	32	Complete High School	Married	3	Own	Full time	2000	Electricity;Latrine (without seat);Piped water into household	0	1	3	I don't have the device	I don't Know	I don't have the device	I don't have the device	Browse or surf the Internet; Make phone calls;Send text messages;Use apps	I don't have the device	Whatsapp	Not Applicable
52	1	0	1	1	1	0	0	1	1	0	0	1	0	0	0	1	0	0	0	0	0	0	0	Blue Nile(09)	Atif Ezzeldin	Amani Ebrahem	Damazin	77	Arkwet	Female	21	Complete university (bachelor’s degree)	Married	1	Share with others	Not currently employed	2000	Electricity;Piped water into household	0	2	1	5	5	1	1	Browse or surf the Internet; Make phone calls; Send/read emails;Send text messages;Use apps	5	Facebook; Instagram; Twitter; Viber; Whatsapp	Not Applicable
53	0	0	1	1	1	1	1	0	NA	0	0	NA	0	NA	0	0	0	NA	0	1	1	1	1	Blue Nile(09)	Atif Ezzeldin	ahmed ali eldirdiry	Damazin	78	Arkwet	Male	49	Incomplete elementary	Married	5	Own	Part time	1500	Electricity;Latrine (without seat);Piped water into household;Toilet with seat	0	4	3	I don't have the device	3	I don't have the device	2	Make phone calls	I don't have the device	No, i don't have a profile	Not Applicable
54	NA	0	0	0	0	1	NA	0	1	1	1	1	1	1	1	1	1	1	1	0	0	1	NA	Blue Nile(09)	Ahmad Osman	Sanaa Altaher	Alrosaers	110	Alazaza	Female	25	No school	Married	7	Share with others	Not currently employed	800	No Toilet	NA	I don't have the device	I don't have the device	I don't have the device	I don't have the device	I don't have the device	I don't have the device	I don’t have a mobile phone	I don't have the device	No, i don't have a profile
55	1	0	1	1	1	NA	1	0	1	0	0	NA	0	0	0	NA	0	0	0	0	0	NA	0	Blue Nile(09)	Atif Ezzeldin	ahmed ali eldirdiry	Damazin	80	Arkwet	Male	19	Complete High School	Single	Not Applicable	Share with others	Not currently employed	1000	Electricity;Latrine (without seat);No Toilet ;Piped water into household	0	3	I don't have the device	4	4	I don't have the device	I don't have the device	Browse or surf the Internet; Make phone calls;Send text messages;Use apps	4	Facebook; Whatsapp	Not Applicable
56	0	0	0	1	1	1	1	NA	NA	NA	NA	0	0	NA	0	NA	NA	NA	0	1	1	1	1	Blue Nile(09)	Ahmad Osman	Sanaa Altaher	Alrosaers	113	Alazaza	Female	50	No school	Married	5	Own	Not currently employed	2000	No Toilet	NA	I don't have the device	I don't have the device	I don't have the device	I don't have the device	I don't have the device	I don't have the device
57	NA	0	1	1	1	0	1	NA	NA	NA	NA	NA	0	0	0	0	0	0	0	1	1	0	0	Blue Nile(09)	Atif Ezzeldin	ahmed ali eldirdiry	Damazin	82	Arkwet	Male	36	Complete elementary	Married	2	Rent	Full time	1000	Electricity;Latrine (without seat);No Toilet ;Piped water into household	0	3	1	I don't have the device	2	I don't have the device	I don't have the device	Make phone calls;Send text messages;Use apps	I don't have the device	Whatsapp	Not Applicable
58	1	1	1	1	1	0	1	0	0	0	0	0	0	0	0	0	1	0	0	0	0	0	0	Blue Nile(09)	Atif Ezzeldin	Amani Ebrahem	Damazin	83	Arkwet	Female	23	Complete university (bachelor’s degree)	Single	Not Applicable	Share with others	Not currently employed	2000	Electricity;Latrine (without seat);Piped water into household	0	3	0	3	5	1	0	Browse or surf the Internet; Make phone calls; Send/read emails;Send text messages	1	Facebook; Whatsapp	Not Applicable
59	NA	0	1	0	0	0	NA	NA	NA	NA	NA	1	1	1	1	1	1	1	1	0	0	0	NA	Blue Nile(09)	Atif Ezzeldin	ahmed ali eldirdiry	Damazin	84	Arkwet	Male	21	Complete High School	Single	Not Applicable	Share with others	Full time	5000	Electricity;Piped water into household;Toilet with seat	0	I don't Know	I don't Know	I don't have the device	I don't Know	I don't have the device	I don't have the device	Make phone calls	I don't have the device	No, i don't have a profile	Not Applicable
60	1	0	1	0	0	0	NA	0	0	0	0	0	0	0	0	0	0	0	0	0	0	0	NA	Blue Nile(09)	Atif Ezzeldin	Amani Ebrahem	Damazin	85	Arkwet	Female	24	Complete elementary	Single	Not Applicable	Share with others	Not currently employed	1000	Electricity;Piped water into household;Toilet with seat	0	7	1	5	6	I don't have the device	I don't have the device	Browse or surf the Internet; Make phone calls;Send text messages	I don't have the device	No, i don't have a profile	Not Applicable
61	1	0	1	1	1	0	NA	1	1	0	0	1	NA	0	0	1	0	0	0	0	0	0	NA	Blue Nile(09)	Atif Ezzeldin	ahmed ali eldirdiry	Damazin	86	Arkwet	Male	55	Incomplete university (bachelors degree)	Married	5	Own	Part time	1200	Electricity;No Toilet ;Piped water into household	0	I don't Know	I don't have the device	I don't have the device	I don't Know	I don't Know	I don't Know	Make phone calls;Send text messages	I don't have the device	No, i don't have a profile	Not Applicable
62	0	0	0	NA	NA	NA	NA	NA	NA	NA	NA	0	0	0	0	NA	NA	NA	NA	NA	NA	NA	NA	Blue Nile(09)	Atif Ezzeldin	Amani Ebrahem	Damazin	87	Arkwet	Female	50	Religious school	Divorced	6	Own	Not currently employed	3000	Electricity;No Toilet ;Piped water into household	0	2	3	I don't have the device	3	I don't have the device	I don't have the device	Make phone calls	I don't have the device	No, i don't have a profile	Not Applicable
63	1	0	1	1	1	1	NA	1	1	0	0	NA	NA	0	0	0	0	0	0	0	0	0	NA	Blue Nile(09)	Atif Ezzeldin	ahmed ali eldirdiry	Damazin	88	Arkwet	Male	31	Complete High School	Married	3	Own	Full time	2000	Electricity;Piped water into household	0	1	3	I don't have the device	I don't Know	I don't have the device	I don't have the device	Browse or surf the Internet; Make phone calls;Send text messages;Use apps	I don't have the device	Whatsapp	Not Applicable
64	1	1	1	0	0	0	0	1	0	0	1	1	1	1	1	1	1	1	1	0	0	0	0	Blue Nile(09)	Ahmad Osman	Sanaa Altaher	Aldmazen	121	Arkweet	Female	24	Complete university (bachelor’s degree)	Single	0	Own	Not currently employed	3000	Electricity;Piped water into household;Toilet with seat	NA	2	1	0	3	0	0	Make phone calls	0	Facebook; Myspace; Whatsapp
65	0	0	1	1	1	1	1	0	NA	0	0	NA	0	NA	0	0	0	NA	0	1	1	1	1	Blue Nile(09)	Atif Ezzeldin	ahmed ali eldirdiry	Damazin	90	Arkwet	Male	37	Incomplete elementary	Married	5	Own	Part time	3000	Electricity;Latrine (without seat);Piped water into household;Toilet with seat	0	4	3	I don't have the device	3	I don't have the device	2	Make phone calls	I don't have the device	No, i don't have a profile	Not Applicable
66	1	1	1	NA	NA	0	0	1	1	1	1	0	0	0	0	1	0	1	0	NA	NA	0	0	Blue Nile(09)	Atif Ezzeldin	Amani Ebrahem	Damazin	91	Arkwet	Female	44	Complete High School	Married	6	Own	Not currently employed	1500	Electricity;No Toilet ;Piped water into household	0	1	5	I don't have the device	I don't have the device	I don't have the device	I don't have the device	I don’t have a mobile phone	I don't have the device	No, i don't have a profile	Not Applicable
67	1	0	1	1	1	NA	1	0	1	0	0	NA	0	0	0	NA	0	0	0	0	0	NA	0	Blue Nile(09)	Atif Ezzeldin	ahmed ali eldirdiry	Damazin	92	Arkwet	Male	20	Complete High School	Single	Not Applicable	Share with others	Not currently employed	7000	Electricity;No Toilet ;Piped water into household	0	3	I don't have the device	4	4	I don't have the device	I don't have the device	Browse or surf the Internet; Make phone calls;Send text messages;Use apps	4	Facebook; Whatsapp	Not Applicable
68	1	1	0	1	1	0	NA	1	1	1	0	1	1	1	1	1	1	0	0	0	0	0	NA	Blue Nile(09)	Atif Ezzeldin	Amani Ebrahem	Damazin	93	Arkwet	Female	58	Religious school	Married	3	Own	Not currently employed	2000	Electricity;Latrine (without seat);Piped water into household	0	4	1	I don't have the device	I don't have the device	I don't have the device	I don't have the device	I don’t have a mobile phone	I don't have the device	No, i don't have a profile	Not Applicable
69	NA	0	1	1	1	0	1	NA	NA	NA	NA	NA	0	0	0	0	0	0	0	1	1	0	0	Blue Nile(09)	Atif Ezzeldin	ahmed ali eldirdiry	Damazin	94	Arkwet	Male	36	Complete elementary	Married	3	Rent	Full time	3000	Electricity;No Toilet ;Piped water into household	0	1	1	I don't have the device	2	I don't have the device	I don't have the device	Make phone calls;Send text messages;Use apps	I don't have the device	Whatsapp	Not Applicable
70	1	0	0	1	1	0	0	1	1	0	1	1	1	0	0	0	0	0	0	1	0	0	0	Blue Nile(09)	Atif Ezzeldin	Amani Ebrahem	Damazin	95	Arkwet	Female	35	No school	Single	Not Applicable	Share with others	Not currently employed	2000	Electricity;Latrine (without seat);Piped water into household	0	8	I don't have the device	I don't have the device	I don't have the device	I don't have the device	I don't have the device	I don’t have a mobile phone	I don't have the device	No, i don't have a profile	Not Applicable
71	0	0	0	1	1	1	1	1	1	0	0	0	0	0	0	0	0	0	0	0	0	0	0	Blue Nile(09)	Ahmad Osman	Sanaa Altaher	Alrosaers	127	Alazaza	Female	35	No school	Married	4	Own	Not currently employed	3000	No Toilet	NA	I don't have the device	I don't have the device	I don't have the device	I don't have the device	I don't have the device	I don't have the device	I don’t have a mobile phone	I don't have the device	No, i don't have a profile
72	1	1	1	1	1	NA	NA	1	1	1	0	1	0	0	0	NA	0	0	0	1	0	NA	NA	Blue Nile(09)	Atif Ezzeldin	Amani Ebrahem	Damazin	97	Arkwet	Female	28	Complete university (bachelor’s degree)	Single	Not Applicable	Share with others	Part time	2000	Electricity;Latrine (without seat);Piped water into household	0	2	1	5	10	I don't have the device	I don't have the device	Browse or surf the Internet; Make phone calls;Send text messages;Use apps	4	Facebook; Whatsapp	Not Applicable
73	1	0	1	1	1	0	0	1	1	1	1	0	0	0	0	0	0	0	0	0	0	0	0	Blue Nile(09)	Atif Ezzeldin	ahmed ali eldirdiry	Damazin	98	Arkwet	Male	25	Complete university (bachelor’s degree)	Single	Not Applicable	Share with others	Not currently employed	1200	Electricity;Latrine (without seat);No Toilet ;Piped water into household	0	2	1	6	6	I don't have the device	1	Browse or surf the Internet; Make phone calls; Send/read emails;Send text messages;Use apps	4	Facebook; Instagram; Viber; Whatsapp	Not Applicable
74	0	0	0	1	1	NA	NA	NA	NA	NA	NA	0	0	0	0	0	0	0	0	0	1	NA	NA	Blue Nile(09)	Atif Ezzeldin	Amani Ebrahem	Damazin	99	Arkwet	Female	57	Religious school	Widowed	10	Own	Part time	1000	Electricity;Latrine (without seat);Piped water into household	0	2	I don't have the device	I don't have the device	I don't have the device	I don't have the device	I don't have the device	I don’t have a mobile phone	I don't have the device	No, i don't have a profile	Not Applicable
75	1	0	1	1	1	1	1	0	0	0	0	0	0	0	0	0	0	0	0	1	0	0	0	Blue Nile(09)	Atif Ezzeldin	ahmed ali eldirdiry	Damazin	100	Arkwet	Male	25	Complete university (bachelor’s degree)	Married	1	Rent	Not currently employed	1200	Electricity;Latrine (without seat);No Toilet ;Piped water into household	0	4	1	5	11	I don't have the device	I don't have the device	Browse or surf the Internet; Make phone calls; Send/read emails;Send text messages;Use apps	11	Facebook; Whatsapp	Not Applicable
76	0	1	1	0	0	0	0	NA	NA	NA	NA	0	0	0	0	0	0	0	0	0	0	0	0	Blue Nile(09)	Atif Ezzeldin	Amani Ebrahem	Damazin	101	Arkwet	Female	60	No school	Widowed	11	Own	Part time	2000	Electricity;Latrine (without seat);Piped water into household	0	I don't have the device	4	I don't have the device	I don't have the device	I don't have the device	I don't have the device	I don’t have a mobile phone	I don't have the device	No, i don't have a profile	Not Applicable
77	1	1	1	1	1	1	1	0	0	0	0	0	0	0	0	0	0	0	0	1	0	0	0	Blue Nile(09)	Ahmad Osman	Sanaa Altaher	Alrosaers	133	Alazaza	Female	20	Incomplete elementary	Married	1	Own	Full time	3000	No Toilet	NA	I don't have the device	I don't have the device	I don't have the device	I don't have the device	I don't have the device	I don't have the device	I don’t have a mobile phone	I don't have the device	No, i don't have a profile
78	0	0	0	1	1	0	NA	NA	NA	NA	NA	0	1	1	1	1	0	0	0	1	0	0	NA	Blue Nile(09)	Ahmad Osman	Sanaa Altaher	Alrosaers	134	Alazaza	Female	60	No school	Married	0	Own	Part time	3000	No Toilet	NA	I don't have the device	I don't have the device	I don't have the device	I don't have the device	I don't have the device	I don't have the device	I don’t have a mobile phone	I don't have the device	No, i don't have a profile
79	0	0	0	1	1	1	1	NA	NA	NA	NA	0	0	0	0	0	0	0	0	1	1	0	0	Blue Nile(09)	Ahmad Osman	Sanaa Altaher	Alrosaers	135	Alazaza	Female	40	No school	Married	3	Own	Part time	900	No Toilet	NA	I don't have the device	2 hours	I don't have the device	I don't have the device	I don't have the device	I don't have the device	I don’t have a mobile phone	I don't have the device	No, i don't have a profile
80	1	1	1	1	1	1	1	0	0	0	0	0	0	1	0	0	0	0	0	0	0	0	0	Blue Nile(09)	Atif Ezzeldin	Amani Ebrahem	Damazin	9	Arkwet	Female	40	Complete High School	Married	5	Own	Not currently employed	3000	Electricity;Piped water into household	0	3	20	0	0	0	0	Make phone calls;Send text messages	0	No, i don't have a profile	Not Applicable
81	0	1	0	1	1	0	0	NA	NA	NA	NA	1	0	1	0	0	0	0	0	1	1	0	0	Blue Nile(09)	Atif Ezzeldin	Amani Ebrahem	Damazin	1	Arkwet	Female	45	Complete elementary	Widowed	7	Own	Part time	3000	Electricity;Latrine (without seat);Piped water into household	0	1	4	I don't have the device	I don't have the device	I don't have the device	I don't have the device	I don’t have a mobile phone	I don't have the device	No, i don't have a profile	Not Applicable
82	1	1	1	1	0	0	1	0	1	0	0	1	1	1	1	1	1	1	1	1	0	0	0	Blue Nile(09)	Ahmad Osman	Sanaa Altaher	Alrosaers	109	Alazaza	Female	19	Incomplete high school	Widowed	1	Share with others	Not currently employed	1500	No Toilet	NA	I don't have the device	2	hours	2	I don't have the device	I don't have the device	Make phone calls;Send text messages	hours	Facebook; Whatsapp;Other	NA
83	1	1	1	1	1	0	0	0	0	0	0	0	0	0	0	0	0	0	0	0	0	0	0	Blue Nile(09)	Ahmad Osman	Sanaa Altaher	Aldmazen	119	Arkweet	Female	35	Complete university (bachelor’s degree)	Married	3	Rent	Not currently employed	3700	Electricity;Piped water into household;Toilet with seat	NA	4	1	I don't have the device	4	I don't have the device	I don't have the device	Make phone calls;Send text messages	I don't have the device	No, i don't have a profile
84	1	0	1	1	1	0	NA	1	1	0	0	1	NA	0	0	1	0	0	0	0	0	0	NA	Blue Nile(09)	Atif Ezzeldin	ahmed ali eldirdiry	Damazin	2	Arkwet	Male	66	Incomplete university (bachelors degree)	Married	5	Own	Part time	1700	Electricity;Latrine (without seat);No Toilet ;Piped water into household	0	4	I don't have the device	I don't have the device	4	I don't have the device	1	Make phone calls;Send text messages	I don't have the device	No, i don't have a profile	Not Applicable
85	1	0	1	1	1	1	1	1	1	0	0	0	NA	0	0	NA	0	0	0	1	1	0	0	Blue Nile(09)	Atif Ezzeldin	ahmed ali eldirdiry	Damazin	4	Arkwet	Male	25	Incomplete university (bachelors degree)	Single	Not Applicable	Share with others	Part time	750	Electricity;Latrine (without seat);No Toilet ;Piped water into household	0	3	I don't have the device	4	5	I don't have the device	I don't have the device	Browse or surf the Internet; Make phone calls; Send/read emails;Send text messages;Use apps	3	Facebook; Viber; Whatsapp	Not Applicable
86	1	1	1	1	1	1	1	0	0	0	0	0	0	0	1	0	0	0	0	0	0	0	0	Blue Nile(09)	Atif Ezzeldin	Amani Ebrahem	Damazin	11	Arkwet	Female	24	Complete university (bachelor’s degree)	Married	1	Own	Full time	2000	Electricity;Latrine (without seat);Piped water into household	0	5	1	0	0	0	1	Browse or surf the Internet; Make phone calls;Send text messages	2	Facebook; Whatsapp	Not Applicable
87	1	1	1	1	1	1	1	0	1	0	0	0	0	0	0	0	0	0	0	0	0	0	0	Blue Nile(09)	Atif Ezzeldin	Amani Ebrahem	Damazin	7	Arkwet	Female	29	More than bachelors degree	Married	2	Own	Full time	2000	Electricity;Latrine (without seat);Piped water into household	0	1	3	5	0	1	1	Browse or surf the Internet; Make phone calls; Send/read emails;Send text messages	5	Facebook; Whatsapp	Not Applicable
88	0	0	0	1	1	1	1	NA	NA	NA	NA	0	0	0	0	0	0	0	0	0	0	0	0	Blue Nile(09)	Atif Ezzeldin	ahmed ali eldirdiry	Damazin	8	Arkwet	Male	24	Complete High School	Single	Not Applicable	Share with others	Full time	1000	Electricity;Latrine (without seat);Piped water into household	0	2	I don't Know	I don't have the device	4	I don't have the device	I don't have the device	Make phone calls;Send text messages;Use apps	I don't have the device	Whatsapp	Not Applicable
89	NA	NA	NA	1	1	1	1	NA	NA	NA	NA	0	NA	NA	0	0	NA	0	0	1	1	1	1	Blue Nile(09)	Ahmad Osman	Sanaa Altaher	Alrosaers	111	Alazaza	Female	60	No school	Widowed	6	Own	Not currently employed	2500	No Toilet	NA	I don't have the device	I don't have the device	I don't have the device	I don't have the device	I don't have the device	I don't have the device	I don’t have a mobile phone	I don't have the device	No, i don't have a profile
90	1	1	1	1	1	0	0	1	1	1	1	0	1	1	1	1	1	1	1	0	0	0	0	Blue Nile(09)	Ahmad Osman	Sanaa Altaher	Alrosaers	112	Alazaza	Female	18	No school	Single	0	Share with others	Not currently employed	3000	No Toilet	NA	I don't have the device	I don't have the device	I don't have the device	I don't have the device	I don't have the device	I don't have the device		I don't have the device
91	1	0	1	1	1	NA	1	0	0	0	0	0	0	0	0	0	0	0	0	0	0	NA	0	Blue Nile(09)	Atif Ezzeldin	ahmed ali eldirdiry	Damazin	10	Arkwet	Male	30	Incomplete high school	Single	Not Applicable	Share with others	Not currently employed	2000	Electricity;Latrine (without seat);Piped water into household	0	4	1	1	3	I don't have the device	I don't have the device	Browse or surf the Internet; Make phone calls; Send/read emails;Send text messages;Use apps	3	Facebook; Twitter; Whatsapp	Not Applicable
92	1	NA	1	0	0	0	0	1	1	1	1	1	1	1	1	1	1	1	1	0	0	0	0	Blue Nile(09)	Ahmad Osman	Sanaa Altaher	Aldmazen	122	Arkweet	Female	42	Incomplete elementary	Married	2	Rent	Not currently employed	3000	Electricity;Piped water into household;Toilet with seat	NA	3	1	I don't have the device	I don't have the device	I don't have the device	I don't have the device	Make phone calls	I don't have the device	Facebook; Whatsapp
93	0	0	0	1	NA	NA	1	NA	NA	NA	NA	NA	NA	NA	NA	NA	NA	NA	NA	0	NA	NA	0	Blue Nile(09)	Ahmad Osman	Sanaa Altaher	Alrosaers	105	Alazaza	Female	20	No school	Single	0	Own	Not currently employed	3000	No Toilet	NA	I don't have the device	I don't have the device	I don't have the device	2	I don't have the device	I don't have the device	Make phone calls	I don't have the device	No, i don't have a profile
94	1	1	1	1	1	0	1	NA	NA	NA	NA	1	1	1	1	1	1	1	0	0	0	0	0	Blue Nile(09)	Ahmad Osman	Sanaa Altaher	Alrosaers	116	Alazaza	Female	27	Incomplete elementary	Married	1	Own	Not currently employed	150		NA	I don't have the device	I don't have the device	I don't have the device	I don't have the device	I don't have the device	I don't have the device	I don’t have a mobile phone	I don't have the device	No, i don't have a profile
95	1	1	1	1	0	0	1	1	1	1	1	1	1	1	1	1	0	1	1	1	0	0	0	Blue Nile(09)	Ahmad Osman	Sanaa Altaher	Alrosaers	125	Alazaza	Female	27	No school	Married	4	Own	Not currently employed	1200	No Toilet	NA	I don't have the device	I don't have the device	I don't have the device	I don't have the device	I don't have the device	I don't have the device	I don’t have a mobile phone	I don't have the device	No, i don't have a profile
96	0	0	0	1	1	1	1	NA	NA	NA	NA	1	0	0	0	0	0	0	0	0	0	0	0	Blue Nile(09)	Ahmad Osman	Sanaa Altaher	Alrosaers	126	Alazaza	Female	29	No school	Married	6	Own	Not currently employed	3000	No Toilet	NA	I don't have the device	I don't have the device	I don't have the device	I don't have the device	I don't have the device	I don't have the device	I don’t have a mobile phone	I don't have the device	No, i don't have a profile
97	1	1	1	1	0	0	1	0	0	0	0	1	1	0	0	0	0	0	0	0	0	0	0	Blue Nile(09)	Atif Ezzeldin	Amani Ebrahem	Damazin	3	Arkwet	Female	30	Incomplete university (bachelors degree)	Married	1	Own	Full time	2000	Electricity;Latrine (without seat);Piped water into household	0	5	0	0	3	0	0	Make phone calls;Send text messages	I don't have the device	No, i don't have a profile	Not Applicable
98	1	1	1	1	1	1	1	0	1	1	0	0	NA	0	1	NA	0	NA	0	1	1	1	0	Blue Nile(09)	Ahmad Osman	Sanaa Altaher	Alrosaers	124	Alazaza	Female	55	Incomplete elementary	Married	8	Own	Not currently employed	1000	No Toilet	NA	I don't have the device	I don't have the device	I don't have the device	I don't have the device	I don't have the device	I don't have the device	I don’t have a mobile phone	I don't have the device	No, i don't have a profile
99	0	0	0	1	1	1	1	1	1	1	1	1	1	1	1	1	1	1	1	0	0	0	0	Blue Nile(09)	Ahmad Osman	Sanaa Altaher	Alrosaers	129	Alazaza	Female	25	No school	Married	5	Own	Not currently employed	6000	No Toilet	NA	I don't have the device	I don't have the device	I don't have the device	I don't have the device	I don't have the device	I don't have the device	I don’t have a mobile phone	I don't have the device	No, i don't have a profile
100	0	0	0	1	1	1	1	0	0	0	0	0	0	0	0	0	0	0	0	0	0	0	0	Blue Nile(09)	Ahmad Osman	Sanaa Altaher Sanaa Altaher	Alrosaers	130	Alazaza	Female	22	No school	Married	3	Own	Not currently employed	3000	No Toilet	NA	I don't have the device	I don't have the device	I don't have the device	I don't have the device	I don't have the device	I don't have the device	I don’t have a mobile phone	I don't have the device	No, i don't have a profile
101	1	1	NA	1	1	1	1	0	NA	NA	NA	0	0	0	0	NA	0	0	NA	0	1	0	0	Blue Nile(09)	Ahmad Osman	Sanaa Altaher	Aldmazen	118	Arkweet	Female	23	Incomplete elementary	Married	4	Own	Not currently employed	5000	Electricity;Piped water into household;Toilet with seat	NA	3	2	I don't have the device	4	I don't have the device	I don't have the device	Make phone calls	I don't have the device	No, i don't have a profile
102	1	1	1	0	0	0	0	0	0	0	0	0	0	0	0	0	0	0	0	0	0	0	0	Blue Nile(09)	Ahmad Osman	Alaher Abdrhman	Aldamazen	36	Arkawet	Male	45	Complete elementary	Married	5	Own	Full time	3500	Electricity;Latrine (without seat);Piped water into household	NA	3	2	I don't have the device	1	I don't have the device	I don't have the device	Make phone calls	I don't have the device	No, i don't have a profile
103	1	1	1	1	0	0	0	0	0	0	0	0	0	0	0	0	0	0	0	0	0	0	0	Blue Nile(09)	Ahmad Osman	Sanaa Altaher	Aldmazen	120	Arkweet	Female	38	Complete university (bachelor’s degree)	Married	2	Own	Part time	3000	Electricity;Piped water into household;Toilet with seat	NA	3	2	I don't have the device	4	I don't have the device	I don't have the device	Make phone calls;Send text messages	I don't have the device	No, i don't have a profile
104	1	1	1	1	1	0	0	1	1	1	1	1	1	1	1	1	1	1	1	0	0	0	0	Blue Nile(09)	Ahmad Osman	Sanaa Altaher	Alrosaers	107	Alazaza	Female	36	No school	Married	3	Own	Not currently employed	1100	No Toilet	NA	I don't have the device	I don't have the device	I don't have the device	I don't have the device	I don't have the device	I don't have the device	I don’t have a mobile phone	I don't have the device	No, i don't have a profile
105	NA	NA	NA	1	0	0	1	NA	NA	NA	NA	1	1	1	1	1	1	1	1	0	0	0	0	Blue Nile(09)	Ahmad Osman	Sanaa Altaher	Alrosaers	108	Alazaza	Female	35	No school	Married	10	Own	Not currently employed	470	No Toilet	NA	I don't have the device	I don't have the device	I don't have the device	2	I don't have the device	I don't have the device	Make phone calls	I don't have the device	No, i don't have a profile
106	1	1	1	0	0	0	0	0	0	0	0	0	0	0	0	0	0	0	0	0	0	0	0	Blue Nile(09)	Ahmad Osman	Altaher Abdrhman	Aldamazen	27	Arkawet	Male	36	Complete High School	Married	4	Rent	Full time	3500	Electricity;Latrine (without seat);Piped water into household	NA	I don't have the device	I don't have the device	I don't have the device	2	I don't have the device	I don't have the device	Make phone calls	I don't have the device	No, i don't have a profile
107	1	1	1	0	0	0	0	0	0	0	0	0	0	0	0	0	0	0	0	0	0	0	0	Blue Nile(09)	Ahmad Osman	Altaher Abdrhman	Aldamazen	28	Arkawet	Male	39	Complete elementary	Married	5	Own	Full time	4500	Electricity;Piped water into household;Toilet with seat	NA	2	2	1	2	I don't have the device	I don't have the device	Make phone calls;Use apps	2	No, i don't have a profile
108	1	1	1	0	0	0	0	0	0	0	0	0	0	0	0	0	0	0	0	0	0	0	0	Blue Nile(09)	Ahmad Osman	Altaher Abdrhman	Aldamazen	29	Arkawet	Male	35	Incomplete university (bachelors degree)	Married	3	Own	Full time	3500	Electricity;Piped water into household;Toilet with seat	NA	3	2	2	1	I don't have the device	I don't have the device	Make phone calls;Use apps	2	Facebook
109	1	1	1	0	0	0	0	0	0	0	0	0	0	0	0	0	0	0	0	0	0	0	0	Blue Nile(09)	Ahmad Osman	Altaher Abdrhman	Aldamazen	30	Arkawet	Male	55	Complete elementary	Married	1	Own	Full time	3000	Electricity;Latrine (without seat);Piped water into household	NA	2	2	I don't have the device	1	I don't have the device	I don't have the device	Make phone calls	I don't have the device	No, i don't have a profile
110	1	1	1	0	0	0	0	0	0	0	0	0	0	0	0	0	0	0	0	0	0	0	0	Blue Nile(09)	Ahmad Osman	Altaher Abdrhman	Aldamazen	31	Arkawet	Male	81	Incomplete high school	Married	0	Own	Not currently employed	3500	Electricity;Piped water into household;Toilet with seat	NA	3	2	I don't have the device	1	I don't have the device	I don't have the device	Make phone calls	I don't have the device	No, i don't have a profile
111	1	1	1	1	1	1	1	0	1	0	0	0	0	0	0	0	0	0	0	0	0	0	0	Blue Nile(09)	Atif Ezzeldin	Amani Ebrahem	Damazin	5	Arkwet	Female	51	Complete university (bachelor’s degree)	Married	5	Own	Not currently employed	3000	Electricity;Latrine (without seat);Piped water into household	0	3	20	0	1	0	1	Make phone calls;Send text messages	0	No, i don't have a profile	Not Applicable
112	1	1	1	0	0	0	0	0	0	0	0	0	0	0	0	0	0	0	0	0	0	0	0	Blue Nile(09)	Ahmad Osman	Altaher Abdrhman	Aldamazen	33	Arkawet	Male	40	Incomplete university (bachelors degree)	Married	5	Own	Full time	3500	Electricity;Piped water into household;Toilet with seat	NA	3	2	1	1	I don't have the device	I don't have the device	Make phone calls	1	No, i don't have a profile
113	1	1	1	0	0	0	0	0	0	0	0	0	0	0	0	0	0	0	0	0	0	0	0	Blue Nile(09)	Ahmad Osman	Altaher Abdrhman	Aldamazen	34	Arkawet	Male	30	Incomplete university (bachelors degree)	Married	0	Rent	Full time	2000	Electricity;Piped water into household;Toilet with seat	NA	3	2	1	2	I don't have the device	I don't have the device	Make phone calls;Use apps	1	Facebook
114	1	1	1	1	1	1	1	NA	NA	NA	NA	1	1	1	1	1	1	1	1	1	1	1	1	Blue Nile(09)	Ahmad Osman	Sanaa Altaher	Alrosaers	117	Alazaza	Female	21	Incomplete elementary	Married	1	Own	Not currently employed	600	No Toilet	NA	I don't have the device	I don't have the device	I don't have the device	I don't have the device	I don't have the device	I don't have the device	I don’t have a mobile phone	I don't have the device	No, i don't have a profile
115	0	0	0	1	1	1	1	0	1	0	0	0	0	0	0	0	0	0	0	1	0	0	0	Blue Nile(09)	Ahmad Osman	Sanaa Altaher	Alrosaers	131	Alazaza	Female	30	No school	Married	4	Own	Not currently employed	1500	No Toilet	NA	I don't have the device	I don't have the device	I don't have the device	I don't have the device	I don't have the device	I don't have the device	I don’t have a mobile phone	I don't have the device	No, i don't have a profile
116	1	1	1	0	0	0	0	0	0	0	0	0	0	0	0	0	0	0	0	0	0	0	0	Blue Nile(09)	Ahmad Osman	Altaher Abdrhman	Aldamazen	37	Arkawet	Male	43	Incomplete university (bachelors degree)	Married	1	Own	Full time	3500	Electricity;Latrine (without seat);Piped water into household	NA	3	2	I don't have the device	2	I don't have the device	I don't have the device	Make phone calls	I don't have the device	No, i don't have a profile
117	1	1	1	0	0	0	0	0	0	0	0	0	1	1	1	1	1	1	1	0	0	0	0	Blue Nile(09)	Ahmad Osman	Altaher Abdrhman	Aldamazen	38	Arkawet	Male	32	No school	Single	0	Own	Not currently employed	3000	Electricity;Latrine (without seat);Piped water into household	NA	1	1	I don't have the device	1	I don't have the device	I don't have the device	Make phone calls	5	No, i don't have a profile
118	1	1	1	0	0	0	0	1	1	1	1	1	1	1	1	1	1	1	1	0	0	0	0	Blue Nile(09)	Ahmad Osman	Altaher Abdrhman	Aldamazen	39	Arkawet	Male	47	Incomplete elementary	Married	5	Own	Part time	3000	Electricity;Toilet with seat	NA	5	3	I don't have the device	2	I don't have the device	I don't have the device	Make phone calls	I don't have the device	No, i don't have a profile
119	1	1	1	1	1	1	1	0	0	0	0	0	0	0	0	0	0	0	0	0	0	0	0	Blue Nile(09)	Ahmad Osman	Altaher Abdrhman	Aldamazen	40	Arkawet	Male	21	Complete High School	Single	0	Share with others	Not currently employed	1500	Electricity;Piped water into household;Toilet with seat	NA	2	I don't have the device	1	1	I don't have the device	I don't have the device	Make phone calls;Use apps	2	Facebook
120	NA	NA	NA	1	1	0	1	1	1	1	1	1	1	1	1	1	1	1	1	1	1	0	0	Blue Nile(09)	Ahmad Osman	Sanaa Altaher	Alrosaers	123	Alazaza	Female	25	Incomplete elementary	Married	1	Own	Part time	1200	No Toilet	NA	I don't have the device	I don't have the device	I don't have the device	I don't have the device	I don't have the device	I don't have the device	I don’t have a mobile phone	I don't have the device	No, i don't have a profile
121	1	1	0	1	1	1	1	0	1	0	0	1	0	1	0	1	0	0	1	0	0	0	0	Blue Nile(09)	Atif Ezzeldin	Amani Ebrahem	Damazin	13	Arkwet	Female	35	Complete university (bachelor’s degree)	Married	2	Rent	Not currently employed	1000	Electricity;Latrine (without seat);Piped water into household	0	3	2	0	0	0	1	Make phone calls;Send text messages	0	No, i don't have a profile	Not Applicable
122	1	0	0	1	1	1	1	0	0	0	0	0	0	0	1	NA	0	0	0	0	0	0	0	Blue Nile(09)	Atif Ezzeldin	ahmed ali eldirdiry	Damazin	14	Arkwet	Male	34	Incomplete elementary	Married	5	Own	Full time	1200	Electricity;Piped water into household	0	3	2	I don't have the device	2	I don't have the device	I don't have the device	Make phone calls;Send text messages	I don't have the device	No, i don't have a profile	Not Applicable
123	1	1	1	0	1	0	0	0	1	1	0	1	1	1	1	1	1	1	1	0	1	0	0	Blue Nile(09)	Ahmad Osman	Sanaa Altaher	Alrosaers	115	Alazaza	Female	19	Incomplete high school	Married	0	Own	Not currently employed	1200	No Toilet	NA	I don't have the device	I don't have the device	I don't have the device	2	I don't have the device	I don't have the device	Make phone calls	I don't have the device	No, i don't have a profile
124	0	0	0	1	1	0	0	1	1	1	1	0	1	1	1	1	1	1	1	1	0	0	0	Blue Nile(09)	Ahmad Osman	Sanaa Altaher	Alrosaers	128	Alazaza	Female	65	No school	Married	5	Own	Part time	1500	No Toilet	NA	I don't have the device	4	I don't have the device	hours	I don't have the device	I don't have the device	Make phone calls	I don't have the device	No, i don't have a profile
125	1	1	1	1	1	NA	1	0	0	0	0	0	1	0	0	0	0	0	0	0	0	NA	0	Blue Nile(09)	Ahmad Osman	Altaher Abdrhman	rousseirs	47	alazzah	Male	49	Complete elementary	Married	5	Own	Full time	3100	Toilet with seat	NA	I don't have the device	I don't have the device	I don't have the device	8	I don't Know	I don't Know	Make phone calls	I don't have the device	No, i don't have a profile
126	0	0	0	1	NA	NA	NA	NA	NA	NA	NA	NA	0	0	0	NA	NA	NA	0	0	NA	NA	NA	Blue Nile(09)	Ahmad Osman	Altaher Abdrhman	rousseirs	48	alazzah	Male	65	No school	Married	4	Own	Not currently employed	3000	Toilet with seat	NA	I don't have the device	I don't have the device	I don't have the device	4	I don't Know	I don't Know	Make phone calls	I don't have the device	No, i don't have a profile
127	1	NA	1	0	0	0	0	0	0	0	0	0	0	0	0	0	0	0	0	0	0	0	0	Blue Nile(09)	Ahmad Osman	Altaher Abdrhman	Aldamazen	63	Arkawet	Male	29	Complete elementary	Married	2	Own	Full time	3000	Electricity;Piped water into household;Toilet with seat	NA	2	I don't have the device	5	2	I don't have the device	I don't have the device	Browse or surf the Internet; Make phone calls	5	No, i don't have a profile	NA
128	1	1	1	0	0	0	0	0	0	0	0	0	0	0	0	0	0	0	0	0	0	0	0	Blue Nile(09)	Ahmad Osman	Alaher Abdrhman	Aldamazen	64	Arkawet	Male	24	Complete High School	Single	0	Share with others	Part time	1500	Electricity;Piped water into household;Toilet with seat	NA	2	I don't have the device	4	2	I don't have the device	I don't have the device	Make phone calls;Use apps	2	Facebook	NA
129	1	1	1	1	1	0	0	1	1	1	1	1	1	1	1	1	1	1	1	0	0	0	0	Blue Nile(09)	Ahmad Osman	Sanaa Altaher	Alrosaers	106	Alazaza	Female	38	No school	Married	8	Own	Not currently employed	2000	No Toilet	NA	I don't have the device	I don't have the device	I don't have the device	I don't have the device	I don't have the device	I don't have the device	I don’t have a mobile phone	I don't have the device	No, i don't have a profile
130	NA	NA	NA	0	1	0	0	0	0	0	0	1	1	1	1	1	1	1	1	0	0	0	0	Blue Nile(09)	Ahmad Osman	Altaher Abdrhman	Aldamazen	66	Arkawet	Male	63	No school	Married	7	Own	Not currently employed	3000	Latrine (without seat)	NA	5	I don't have the device	I don't have the device	2	I don't have the device	I don't have the device	Make phone calls	I don't have the device	No, i don't have a profile
131	1	1	1	0	0	0	0	0	0	0	0	0	0	0	0	0	0	0	0	0	0	0	0	Blue Nile(09)	Ahmad Osman	Altaher Abdrhman	Aldamazen	67	Arkawet	Male	43	Complete High School	Married	9	Own	Full time	3000	Electricity;Piped water into household;Toilet with seat	NA	8	2	I don't have the device	2	I don't have the device	I don't have the device	Make phone calls	I don't have the device	No, i don't have a profile
132	0	0	0	NA	NA	NA	NA	NA	NA	NA	NA	NA	NA	NA	NA	NA	NA	NA	NA	NA	NA	NA	NA	Blue Nile(09)	Ahmad Osman	Altaher Abdrhman	Aldamazen	68	Arkawet	Male	60	No school	Married	5	Share with others	Not currently employed	1800	Electricity;Piped water into household;Toilet with seat	NA	6	5	I don't have the device	3	I don't have the device	I don't have the device	Make phone calls	I don't have the device	No, i don't have a profile
133	1	1	1	NA	0	0	0	0	0	0	0	0	0	NA	0	NA	NA	NA	0	NA	0	0	0	Blue Nile(09)	Ahmad Osman	Altaher Abdrhman	Aldamazen	69	Aekawet	Male	47	No school	Married	12	Own	Full time	3800	Piped water into household;Toilet with seat	NA	2	4	I don't have the device	2	I don't have the device	I don't have the device	Make phone calls	I don't have the device	No, i don't have a profile
134	1	1	1	NA	NA	NA	1	NA	NA	NA	NA	NA	NA	NA	NA	0	NA	0	0	NA	NA	NA	0	Blue Nile(09)	Ahmad Osman	Altaher Abdrhman	rousseirs	70	alazzah	Male	45	No school	Married	8	Own	Full time	1500	Toilet with seat	NA	I don't have the device	0	I don't Know	6 lilaitisal	0	0	Make phone calls	0	No, i don't have a profile
135	1	1	1	1	1	1	1	1	0	1	1	0	0	0	0	0	0	0	0	0	0	0	0	Blue Nile(09)	Ahmad Osman	Sanaa Altaher	Aldmazen	71	Arkweet	Female	39	More than bachelors degree	Married	4	Own	Full time	2000	Electricity;Latrine (without seat);Piped water into household	NA	2	3	1	0.5	I don't have the device	I don't have the device	Browse or surf the Internet; Make phone calls	I don't have the device	No, i don't have a profile
136	NA	1	1	1	1	0	0	1	1	1	1	1	1	1	1	1	1	1	1	0	0	0	0	Blue Nile(09)	Ahmad Osman	Sanaa Altaher	Alrosaers	114	Alazaza	Female	27	Complete High School	Single	0	Share with others	Not currently employed	2500	No Toilet	NA	I don't have the device	I don't have the device	I don't have the device	I don't have the device	I don't have the device	I don't have the device	I don’t have a mobile phone	I don't have the device	No, i don't have a profile
137	1	1	1	0	0	0	0	0	0	0	0	0	0	0	0	0	0	0	0	0	0	0	0	Blue Nile(09)	Ahmad Osman	Altaher Abdrhman	Aldamazen	32	Arkawet	Male	39	Incomplete university (bachelors degree)	Married	5	Own	Not currently employed	3800	Electricity;Piped water into household;Toilet with seat	NA	3	2	2	1	I don't have the device	I don't have the device	Make phone calls;Use apps	1	Facebook
138	1	1	1	0	0	0	0	0	0	0	0	0	0	0	0	0	0	0	0	0	0	0	0	Blue Nile(09)	Ahmad Osman	Sanaa Altaher	Aldmazen	74	Arkweet	Female	45	Complete elementary	Married	6	Rent	Not currently employed	3000	Electricity;Latrine (without seat);Piped water into household;Toilet with seat	NA	2	1	I don't have the device	3	I don't have the device	I don't have the device	Make phone calls;Send text messages	I don't have the device	No, i don't have a profile
139	1	1	1	NA	NA	0	NA	0	0	0	0	0	0	0	0	0	0	0	0	NA	NA	0	NA	Blue Nile(09)	Ahmad Osman	Altaher Abdrhman	rousseirs	62	alazzah	Male	52	No school	Married	4	Own	Full time	3000	Toilet with seat	NA	I don't have the device	2	I don't have the device	4	I don't Know	I don't Know	Make phone calls	I don't have the device	No, i don't have a profile
140	1	1	1	0	0	0	0	0	0	0	0	0	0	0	0	0	0	0	0	0	0	0	0	Blue Nile(09)	Ahmad Osman	Altaher Abdrhman	Aldamazen	35	Arkawet	Male	53	No school	Married	1	Own	Full time	4000	Latrine (without seat);Piped water into household	NA	3	2	1	1	I don't have the device	I don't have the device	Make phone calls	1	No, i don't have a profile
141	1	1	1	0	NA	0	0	1	1	0	1	1	NA	NA	NA	1	1	1	1	0	NA	0	0	Blue Nile(09)	Ahmad Osman	Sanaa Altaher	Aldmazen	77	Arkweet	Female	24	Incomplete university (bachelors degree)	Married	0	Share with others	Not currently employed	1500	Electricity;Piped water into household;Toilet with seat	NA	I don't have the device	I don't have the device	I don't have the device	3	I don't have the device	I don't have the device	Make phone calls	I don't have the device	No, i don't have a profile
142	0	0	0	1	1	NA	NA	NA	NA	NA	NA	NA	NA	NA	NA	NA	NA	NA	NA	0	0	NA	NA	Blue Nile(09)	Ahmad Osman	Sanaa Altaher	Aldmazen	78	Arkweet	Female	48	Incomplete elementary	Married	0	Own	Not currently employed	3000	Electricity;No Toilet ;Piped water into household	NA	4	2	I don't have the device	I don't have the device	I don't have the device	I don't have the device	I don’t have a mobile phone	I don't have the device	No, i don't have a profile
143	1	1	1	NA	NA	NA	NA	0	0	0	0	NA	0	0	NA	NA	NA	NA	NA	NA	NA	NA	NA	Blue Nile(09)	Ahmad Osman	Sanaa Altaher	Aldmazen	79	Arkweet	Female	23	Complete High School	Married	2	Own	Not currently employed	1500	Electricity;Piped water into household;Toilet with seat	NA	2	I don't have the device	I don't have the device	2	I don't have the device	I don't have the device	Make phone calls	I don't have the device	No, i don't have a profile
144	0	0	0	NA	NA	NA	NA	NA	NA	NA	NA	NA	NA	NA	NA	NA	NA	NA	NA	NA	NA	NA	NA	Blue Nile(09)	Ahmad Osman	Sanaa Altaher	Aldmazen	80	Arkweet	Female	45	Complete High School	Married	0	Own	Not currently employed	1500	Electricity;Piped water into household;Toilet with seat	NA	I don't have the device	3	I don't have the device	I don't have the device	I don't have the device	I don't have the device	I don’t have a mobile phone	I don't have the device	No, i don't have a profile
145	0	0	0	NA	NA	NA	NA	NA	NA	NA	NA	NA	NA	NA	NA	NA	NA	NA	NA	NA	NA	NA	NA	Blue Nile(09)	Ahmad Osman	Sanaa Altaher	Aldmazen	81	Arkweet	Female	35	No school	Married	4	Own	Not currently employed	3000	Electricity;Piped water into household;Toilet with seat	NA	I don't have the device	I don't have the device	I don't have the device	I don't have the device	I don't have the device	I don't have the device	I don’t have a mobile phone	I don't have the device	No, i don't have a profile
146	1	1	1	0	0	0	0	0	0	0	0	0	0	0	0	0	0	0	0	0	0	0	0	Blue Nile(09)	Ahmad Osman	Altaher Abdrhman	Aldamazen	41	Arkawet	Male	68	Incomplete elementary	Married	8	Own	Part time	3000	Electricity;Piped water into household;Toilet with seat	NA	6	2	I don't have the device	4	I don't have the device	I don't have the device	Make phone calls;Use apps	2	No, i don't have a profile
147	0	0	0	NA	NA	NA	NA	NA	NA	NA	NA	NA	NA	NA	NA	NA	NA	NA	NA	NA	NA	NA	NA	Blue Nile(09)	Ahmad Osman	Sanaa Altaher	Aldmazen	83	Arkweet	Female	20	Incomplete elementary	Married	2	Share with others	Not currently employed	1500	Electricity;Toilet with seat	NA	I don't have the device	I don't have the device	I don't have the device	I don't have the device	I don't have the device	I don't have the device	I don’t have a mobile phone	I don't have the device	No, i don't have a profile
148	1	1	1	1	1	1	1	0	0	0	0	0	0	0	0	0	0	0	0	0	0	0	0	Blue Nile(09)	Ahmad Osman	Sanaa Altaher	Aldmazen	84	Arkweet	Female	35	Complete elementary	Separated	6	Own	Part time	1500	Electricity;Toilet with seat	NA	3	I don't have the device	I don't have the device	2	I don't have the device	I don't have the device	Make phone calls	I don't have the device	No, i don't have a profile
149	1	1	1	0	0	0	0	0	0	0	0	0	0	0	0	0	0	0	0	0	0	0	0	Blue Nile(09)	Ahmad Osman	Sanaa Altaher	Aldmazen	72	Arkweet	Female	33	Incomplete high school	Married	2	Own	Not currently employed	3000	Electricity;Piped water into household;Toilet with seat	NA	12	2	4	6	I don't Know	I don't Know	Browse or surf the Internet; Make phone calls;Send text messages	I don't have the device	Facebook; Instagram; Myspace; Twitter; Viber; Whatsapp
150	0	0	0	1	1	1	1	NA	NA	NA	NA	0	0	0	0	0	0	0	0	0	0	0	0	Blue Nile(09)	Ahmad Osman	Sanaa Altaher	Aldmazen	86	Arkweet	Female	28	No school	Single	0	Own	Not currently employed	2000	Electricity;Piped water into household;Toilet with seat	NA	3	2	I don't have the device	4	I don't have the device	I don't have the device	Make phone calls;Send text messages	I don't have the device	No, i don't have a profile
151	1	1	1	1	0	0	0	0	0	0	0	0	1	1	1	1	1	1	1	0	0	0	0	Blue Nile(09)	Ahmad Osman	Sanaa Altaher	Aldmazen	87	Arkweet	Female	35	Complete High School	Married	3	Own	Not currently employed	3000	Electricity;Piped water into household;Toilet with seat	NA	5	I don't have the device	I don't have the device	2	I don't have the device	I don't have the device	Make phone calls;Send text messages	I don't have the device	No, i don't have a profile
152	0	0	0	NA	NA	NA	NA	NA	NA	NA	NA	NA	NA	NA	NA	NA	NA	NA	NA	NA	NA	NA	NA	Blue Nile(09)	Ahmad Osman	Sanaa Altaher	Aldmazen	75	Arkweet	Female	75	No school	Widowed	3	Own	Not currently employed	200	Electricity;Latrine (without seat);Toilet with seat	NA	3	I don't have the device	I don't have the device	3	I don't have the device	I don't have the device	Make phone calls	I don't have the device	No, i don't have a profile
153	0	0	0	NA	NA	NA	NA	NA	NA	NA	NA	NA	NA	NA	NA	NA	NA	NA	NA	NA	NA	NA	NA	Blue Nile(09)	Ahmad Osman	Sanaa Altaher	Aldmazen	89	Arkweet	Female	65	No school	Widowed	6	Own	Not currently employed	3500	Electricity;Piped water into household;Toilet with seat	NA	I don't have the device	I don't have the device	I don't have the device	I don't have the device	I don't have the device	I don't have the device	I don’t have a mobile phone	I don't have the device	No, i don't have a profile
154	1	1	1	NA	NA	0	NA	0	0	0	0	0	0	0	0	0	0	0	0	NA	NA	0	NA	Blue Nile(09)	Ahmad Osman	Altaher Abdrhman	rousseirs	49	alazzah	Male	60	No school	Married	4	Own	Full time	3000	No Toilet	NA	I don't have the device	6	I don't have the device	8	I don't Know	I don't Know	Make phone calls	0	No, i don't have a profile
155	1	1	1	1	1	1	1	1	1	1	1	1	1	1	1	1	0	1	1	1	1	1	1	Blue Nile(09)	Ahmad Osman	Sanaa Altaher	Alrosaers	132	Alazaza	Female	27	No school	Married	0	Own	Not currently employed	1500	No Toilet	NA	I don't have the device	I don't have the device	I don't have the device	I don't have the device	I don't have the device	I don't have the device	I don’t have a mobile phone	I don't have the device	No, i don't have a profile
156	1	1	1	0	0	0	0	1	1	1	1	0	1	1	1	1	1	1	1	0	0	0	0	Blue Nile(09)	Ahmad Osman	Sanaa Altaher	Aldmazen	92	Arkweet	Female	40	No school	Married	5	Own	Not currently employed	4000	Electricity;Latrine (without seat);Piped water into household;Toilet with seat	NA	2	1	I don't have the device	5	I don't have the device	I don't have the device	Make phone calls	I don't have the device	No, i don't have a profile
157	0	0	0	0	NA	NA	1	0	0	NA	0	0	0	0	0	NA	0	0	0	0	NA	NA	0	Blue Nile(09)	Ahmad Osman	Sanaa Altaher	Alrosaers	93	Alazaza	Female	17	No school	Married	0	Own	Not currently employed	3000	No Toilet	NA	I don't have the device	I don't have the device	I don't have the device	I don't have the device	I don't have the device	I don't have the device	I don’t have a mobile phone	I don't have the device	No, i don't have a profile
158	0	1	1	0	0	0	0	0	0	0	0	1	0	0	0	0	0	0	0	0	0	0	0	Blue Nile(09)	Atif Ezzeldin	Amani Ebrahem	Rusers	181	Alazaza	Female	29	No school	Married	4	Share with others	Not currently employed	2000	No Toilet	0	I don't have the device	2	I don't have the device	1	I don't have the device	I don't have the device	Make phone calls	I don't have the device	No, i don't have a profile	Not Applicable
159	0	0	0	1	1	0	1	NA	NA	NA	NA	0	0	0	0	0	0	0	0	1	0	0	1	Blue Nile(09)	Atif Ezzeldin	ahmed ali eldirdiry	Rusers	182	Alazaza	Male	21	No school	Married	0	Share with others	Part time	4000	No Toilet	0	I don't have the device	I don't have the device	I don't have the device	I don't have the device	I don't have the device	I don't have the device	Make phone calls	I don't have the device	No, i don't have a profile	Not Applicable
160	0	0	0	1	1	1	1	NA	NA	NA	NA	0	0	0	0	0	0	0	0	0	0	0	0	Blue Nile(09)	Atif Ezzeldin	Amani Ebrahem	Rusers	183	Alazaza	Female	41	No school	Widowed	9	Own	Not currently employed	4000	No Toilet	0	I don't have the device	I don't have the device	I don't have the device	I don't have the device	I don't have the device	I don't have the device	I don’t have a mobile phone	I don't have the device	No, i don't have a profile	Not Applicable
161	1	1	1	1	1	0	0	0	0	0	0	1	0	0	0	1	0	0	0	0	0	0	0	Blue Nile(09)	Atif Ezzeldin	ahmed ali eldirdiry	Rusers	184	Alazaza	Male	22	Incomplete university (bachelors degree)	Single	Not Applicable	Share with others	Full time	1500	No Toilet	0	I don't have the device	I don't have the device	I don't have the device	5	I don't have the device	I don't have the device	Make phone calls;Send text messages	I don't have the device	No, i don't have a profile	Not Applicable
162	1	1	1	NA	0	0	NA	0	0	0	0	1	1	1	1	1	0	1	1	NA	0	0	NA	Blue Nile(09)	Atef Ez aldin	mohamed Bshra	1	101	Arkwet Center	Male	43	Incomplete university (bachelors degree)	Married	7	Own	Part time	100	Electricity;Piped water into household	NA	I don't Know	8	0	5	0	0	Make phone calls;Send text messages	0	No, i don't have a profile
163	1	1	1	NA	0	0	NA	0	0	0	0	1	1	1	1	1	0	1	1	NA	0	0	NA	Blue Nile(09)	Atef Ez aldin	mohamed Bshra	1	102	Arkwet Center	Male	38	Incomplete high school	Married	1	Own	Part time	500	Electricity;Piped water into household	NA	I don't Know	0	4	6	0	0	Make phone calls;Send text messages	0	No, i don't have a profile
164	0	0	NA	NA	0	0	NA	NA	NA	NA	NA	0	0	0	1	1	1	1	1	NA	0	0	NA	Blue Nile(09)	Atef Ez aldin	mohamed Bshra	1	103	Arkwet Center	Male	32	Incomplete elementary	Married	10	Own	Part time	200	Electricity	NA	I don't Know	10	0	6	0	0	Make phone calls	0	No, i don't have a profile
165	1	1	1	1	1	0	0	1	1	0	0	0	0	0	0	1	0	0	0	0	0	0	0	Blue Nile(09)	Atif Ezzeldin	ahmed ali eldirdiry	Rusers	186	Alazaza	Male	21	Incomplete university (bachelors degree)	Single	Not Applicable	Own	Not currently employed	2000	No Toilet	0	4	1	5	5	I don't have the device	1	Browse or surf the Internet; Make phone calls;Send text messages;Use apps	4	Facebook; Whatsapp	Not Applicable
166	0	1	1	0	0	0	0	1	1	0	0	0	0	0	0	0	0	0	0	0	0	0	0	Blue Nile(09)	Atif Ezzeldin	Amani Ebrahem	Rusers	187	Alazaza	Female	42	No school	Divorced	9	Own	Not currently employed	5000	No Toilet	0	I don't have the device	3	I don't have the device	I don't have the device	I don't have the device	I don't have the device	I don’t have a mobile phone	I don't have the device	No, i don't have a profile	Not Applicable
167	1	1	1	1	1	0	1	1	0	1	1	1	0	0	0	0	1	0	0	1	0	0	1	Blue Nile(09)	Atif Ezzeldin	ahmed ali eldirdiry	Rusers	188	Alazaza	Male	32	Complete university (bachelor’s degree)	Married	4	Rent	Part time	4000	No Toilet	0	3	1	2	5	I don't Know	I don't Know	Make phone calls;Send text messages;Use apps	I don't Know	Facebook; Whatsapp	Not Applicable
168	0	1	1	1	1	1	1	0	0	0	0	0	0	0	0	0	0	0	0	1	0	0	0	Blue Nile(09)	Atif Ezzeldin	Amani Ebrahem	Rusers	189	Alazaza	Female	57	No school	Married	6	Own	Not currently employed	3000	No Toilet	0	I don't have the device	I don't have the device	I don't have the device	I don't have the device	I don't have the device	I don't have the device	I don’t have a mobile phone	I don't have the device	No, i don't have a profile	Not Applicable
169	0	0	NA	1	1	1	1	NA	NA	NA	NA	0	0	0	0	0	0	0	0	0	0	0	0	Blue Nile(09)	Atef Ez aldin	Sana Eltaher	1	108	Arkwet North	Female	65	No school	Married	11	Own	Not currently employed	2500	Electricity;Piped water into household;Toilet with seat	NA	2h	I don't have the device	I don't have the device	1h	I don't have the device	I don't have the device	Make phone calls	I don't have the device	No, i don't have a profile
170	1	1	1	1	1	1	1	1	1	1	1	1	1	1	1	1	1	1	1	0	0	0	0	Blue Nile(09)	Atef Ez aldin	Sana Eltaher	1	109	Arkwet North	Female	20	Complete High School	Single	0	Own	Not currently employed	1500	Electricity;Piped water into household;Toilet with seat	NA	1.5h	I don't have the device	I don't have the device	1h	I don't have the device	I don't have the device	Make phone calls	I don't have the device	No, i don't have a profile
171	0	0	0	1	1	0	1	1	1	1	1	1	1	1	1	1	1	1	1	0	1	0	1	Blue Nile(09)	Atef Ez aldin	Sana Eltaher	1	110	Arkwet North	Female	47	Complete High School	Divorced	6	Own	Part time	2600	Electricity;Piped water into household;Toilet with seat	NA	1.5h	3h	I don't have the device	2h	I don't have the device	I don't have the device	Make phone calls	I don't have the device	No, i don't have a profile
172	0	0	0	1	1	0	1	1	1	0	1	1	1	1	1	1	1	1	1	0	1	0	1	Blue Nile(09)	Atef Ez aldin	Sana Eltaher	1	111	Arkwet North	Female	29	Complete university (bachelor’s degree)	Single	0	Own	Not currently employed	1500	Electricity;Piped water into household;Toilet with seat	NA	2h	3h	2h	1.5h	I don't have the device	I don't have the device	Browse or surf the Internet; Make phone calls;Send text messages	2h	Facebook; Whatsapp
173	NA	NA	NA	1	1	1	1	0	0	0	0	0	0	0	0	0	0	0	0	1	1	1	0	Blue Nile(09)	Atef Ezaldin	Sana Eltaher	2	32	Alazazz	Female	30	No school	Married	0	Own	Not currently employed	3000	No Toilet	NA	I don't have the device	I don't have the device	I don't have the device	I don't have the device	I don't have the device	I don't have the device	I don’t have a mobile phone	I don't have the device	No, i don't have a profile
174	NA	NA	NA	0	0	0	0	0	0	0	0	0	0	0	0	0	0	0	0	0	0	0	0	Blue Nile(09)	Atef Ez aldin	Sana Eltaher	2	33	Alazazz	Female	35	No school	Married	2	Own	Not currently employed	1600	No Toilet	NA	I don't have the device	3h	I don't have the device	I don't have the device	I don't have the device	I don't have the device	I don’t have a mobile phone	I don't have the device	No, i don't have a profile
175	NA	NA	NA	0	0	0	0	0	0	0	0	0	0	0	0	0	0	0	0	0	0	0	0	Blue Nile(09)	Atef Ez aldin	Sana Eltaher	2	34	Alazazz	Female	30	No school	Married	0	Own	Not currently employed	6000	No Toilet	NA	I don't have the device	3h	I don't have the device	I don't have the device	I don't have the device	I don't have the device	Make phone calls	I don't have the device	No, i don't have a profile
176	NA	1	1	1	1	1	1	0	0	0	0	0	0	0	0	0	0	0	0	1	1	0	0	Blue Nile(09)	Atef Ez aldin	Sana Eltaher	2	117	Alazazz	Female	30	No school	Married	2	Own	Not currently employed	900	No Toilet	NA	I don't have the device	2h	I don't have the device	2h	I don't have the device	I don't have the device	Make phone calls	I don't have the device	No, i don't have a profile
177	0	0	NA	1	1	0	1	1	1	1	1	1	1	1	1	1	0	0	0	0	0	0	0	Blue Nile(09)	Atef Ezaldin	Sana Eltaher	2	36	Alazazz	Female	33	Complete High School	Married	8	Own	Not currently employed	1100	Toilet with seat	NA	5	3	I don't have the device	3	I don't have the device	I don't have the device	Make phone calls	I don't have the device	No, i don't have a profile
178	NA	NA	1	1	0	0	0	NA	1	1	0	1	1	1	1	0	1	1	1	0	0	0	0	Blue Nile(09)	Atef Ez aldin	Sana Eltaher	2	37	Alazazz	Female	33	Incomplete elementary	Married	5	Own	Not currently employed	4000	No Toilet	NA	I don't have the device	3h	I don't have the device	I don't have the device	I don't have the device	I don't have the device	Make phone calls	2h	No, i don't have a profile
179	1	1	1	1	1	0	1	1	1	0	1	1	1	1	1	1	1	1	0	0	0	0	0	Blue Nile(09)	areej suliman	tyiser	kosti	53	kosti	Female	40	Complete university (bachelor’s degree)	Married	1	Own	Full time	1300	Piped water into household;Toilet with seat	NA	1	0	4		0	0	Make phone calls;Send text messages	4	No, i don't have a profile
180	1	1	1	0	0	0	NA	0	0	0	0	0	1	0	0	0	0	0	0	0	0	0	NA	Blue Nile(09)	Atef Ez aldin	Sana Eltaher	2	39	Alazazz	Female	50	No school	Married	6	Own	Part time	0	No Toilet	NA	I don't have the device	I don't have the device	I don't have the device	I don't have the device	I don't have the device	I don't have the device	I don’t have a mobile phone	I don't have the device	No, i don't have a profile
181	1	1	1	0	1	0	1	0	0	0	0	1	0	0	0	0	0	1	1	0	0	0	1	Blue Nile(09)	Atef Ez aldin	Sana Eltaher	2	40	Alazazz	Female	20	No school	Married	2	Own	Not currently employed	1000	No Toilet	NA	I don't have the device	I don't have the device	I don't have the device	I don't have the device	I don't have the device	I don't have the device	I don’t have a mobile phone	I don't have the device	No, i don't have a profile
182	0	0	0	1	0	0	1	NA	NA	NA	NA	1	1	1	1	1	1	1	1	1	0	0	1	Blue Nile(09)	Atef Ez aldin	Sana Eltaher	1	123	Arkwet North	Female	20	Complete elementary	Divorced	0	Own	Not currently employed	3000	Electricity;Piped water into household;Toilet with seat	NA	2h	I don't have the device	2h	I don't have the device	I don't have the device	I don't have the device	Make phone calls;Send text messages	I don't have the device	No, i don't have a profile
183	0	0	0	1	1	0	1	1	1	1	1	1	1	1	1	1	1	1	1	0	0	0	0	Blue Nile(09)	Atef Ez aldin	Sana Eltaher	1	124	Arkwet North	Female	29	Complete university (bachelor’s degree)	Married	0	Own	Not currently employed	1800	Electricity;Latrine (without seat);Piped water into household	NA	I don't have the device	I don't have the device	I don't have the device	2h	I don't have the device	I don't have the device	Make phone calls	I don't Know	No, i don't have a profile
184	1	1	1	1	1	0	1	1	1	1	1	0	1	1	1	1	1	1	1	1	0	0	0	Blue Nile(09)	Atef Ez aldin	Sana Eltaher	1	125	Arkwet North	Female	65	Complete elementary	Married	6	Own	Not currently employed	3000	Electricity;Piped water into household;Toilet with seat	NA	4h	I don't have the device	I don't have the device	2h	I don't have the device	I don't have the device	Make phone calls;Send text messages	I don't have the device	No, i don't have a profile
185	1	1	1	1	1	1	0	1	1	1	1	0	1	1	1	1	1	1	1	1	0	1	0	Blue Nile(09)	Atef Ez aldin	Sana Eltaher	1	126	Arkwet North	Female	37	No school	Single	0	Own	Not currently employed	3000	Electricity;Piped water into household;Toilet with seat	NA	3h	I don't have the device	I don't have the device	2h	I don't have the device	I don't have the device	Make phone calls;Send text messages	I don't have the device	No, i don't have a profile
186	1	1	1	1	1	0	0	1	1	1	1	1	1	1	1	1	1	1	1	1	0	0	0	Blue Nile(09)	Atef Ez aldin	Sana Eltaher	1	127	Arkwet North 2	Male	30	Complete High School	Widowed	5	Own	Part time	900	Electricity;Piped water into household;Toilet with seat	NA	8h	2h	1h	6h	I don't have the device	I don't have the device	Browse or surf the Internet; Make phone calls;Send text messages	1h	Facebook; Whatsapp
187	1	1	1	1	1	1	1	1	1	1	1	0	0	0	0	0	0	0	0	0	0	0	0	Blue Nile(09)	Atef Ez aldin	Sana Eltaher	1	128	Arkwet North 2	Female	35	No school	Married	2	Own	Not currently employed	3500	Electricity;Piped water into household;Toilet with seat	NA	2h	I don't have the device	I don't have the device	2h	I don't have the device	I don't have the device	Make phone calls	I don't have the device	No, i don't have a profile
188	1	1	1	1	1	1	0	1	1	1	1	1	1	1	1	1	1	1	1	0	1	1	0	Blue Nile(09)	Atef Ez aldin	Sana Eltaher	1	129	Alazazz	Female	40	Incomplete high school	Married	4	Own	Part time	3000	Electricity;Piped water into household;Toilet with seat	NA	2h	1h	I don't have the device	2h	I don't have the device	I don't have the device	Make phone calls	I don't have the device	No, i don't have a profile
189	1	1	1	1	1	0	0	1	1	1	1	1	0	0	0	1	1	1	1	1	1	0	0	Blue Nile(09)	Atef Ez aldin	Sana Eltaher	2	130	Alazazz	Female	22	Complete High School	Single	0	Own	Not currently employed	1300	No Toilet	NA	I don't have the device	2h	I don't have the device	I don't have the device	I don't have the device	I don't have the device	Make phone calls	I don't have the device	No, i don't have a profile
190	0	0	0	0	0	0	1	NA	NA	NA	NA	0	0	0	0	0	0	0	0	0	0	0	0	Blue Nile(09)	Atef Ez aldin	Sana Eltaher	2	131	Alazazz	Female	50	No school	Married	7	Own	Not currently employed	1000	No Toilet	NA	I don't have the device	2h	I don't have the device	I don't have the device	I don't have the device	I don't have the device	I don’t have a mobile phone	I don't have the device	No, i don't have a profile
191	1	1	1	0	0	0	0	0	0	0	0	0	0	0	0	0	0	0	0	0	0	0	0	Blue Nile(09)	Ahmad Osman	Altaher Abdrhman	Aldamazen	1	Arkawet	Male	59	Incomplete elementary	Married	2	Own	Not currently employed	2500	Electricity;Latrine (without seat);Piped water into household	NA	1	1	I don't have the device	2	I don't Know	I don't Know	Make phone calls	I don't have the device	No, i don't have a profile
192	NA	NA	NA	0	1	1	1	NA	NA	NA	NA	0	0	0	0	0	0	0	0	0	0	1	1	Blue Nile(09)	Atef Ez aldin	Sana Eltaher	1	133	Arkwet North 2	Female	52	No school	Married	0	Own	Not currently employed	3500	Electricity;Piped water into household;Toilet with seat	NA	3h	2h	I don't have the device	I don't have the device	I don't have the device	I don't have the device	I don’t have a mobile phone	I don't have the device	No, i don't have a profile
193	1	1	1	1	0	0	0	1	1	1	0	0	0	0	0	0	0	1	0	0	0	0	0	Blue Nile(09)	Atef Ez aldin	Sana Eltaher	2	12	Alazazz	Female	20	Incomplete elementary	Single	0	Own	Not currently employed	4500	No Toilet	NA	I don't have the device	8h	I don't have the device	I don't have the device	I don't have the device	I don't have the device	I don’t have a mobile phone	I don't have the device	No, i don't have a profile
194	1	1	1	1	1	0	1	0	0	1	0	1	0	1	0	0	0	0	0	0	0	0	0	Blue Nile(09)	Atef Ez aldin	Sana Eltaher	1	135	Arkwet North 2	Female	25	Incomplete university (bachelors degree)	Married	1	Rent	Not currently employed	3000	Electricity;Piped water into household;Toilet with seat	NA	1h	I don't have the device	I don't have the device	2h	I don't have the device	I don't have the device	Browse or surf the Internet; Make phone calls;Send text messages	2h	Facebook; Whatsapp
195	0	0	0	1	0	0	0	NA	NA	NA	NA	0	0	0	0	0	0	0	0	0	0	0	0	Blue Nile(09)	Atef Ez aldin	Sana Eltaher	1	136	Arkwet North 2	Female	60	No school	Married	0	Own	Not currently employed	3000	Electricity;Piped water into household;Toilet with seat	NA	1h	I don't have the device	I don't have the device	I don't have the device	I don't have the device	I don't have the device	I don’t have a mobile phone	I don't have the device	No, i don't have a profile
196	1	1	1	1	1	0	0	0	0	0	0	1	1	1	1	0	0	0	0	0	0	0	0	Blue Nile(09)	Atef Ez aldin	Sana Eltaher	1	137	Arkwet North 2	Female	35	Complete university (bachelor’s degree)	Married	3	Rent	Not currently employed	3000	Electricity;Piped water into household;Toilet with seat	NA	2h	I don't have the device	I don't have the device	2h	I don't have the device	I don't have the device	Make phone calls;Send text messages	I don't have the device	No, i don't have a profile
197	1	1	1	1	0	1	1	1	1	1	1	1	1	1	1	1	1	1	1	1	0	0	0	Blue Nile(09)	Atef Ez aldin	Sana Eltaher	2	138	Alazazz	Female	35	Incomplete high school	Married	6	Own	Not currently employed	1200	No Toilet	NA	I don't have the device	2h	I don't have the device	I don't have the device	I don't have the device	I don't have the device	I don’t have a mobile phone	I don't have the device	No, i don't have a profile
198	1	1	1	1	1	0	0	1	1	1	1	1	1	1	1	1	1	1	1	1	0	0	0	Blue Nile(09)	Atef Ez aldin	Sana Eltaher	2	139	Alazazz	Female	25	No school	Single	0	Own	Not currently employed	2000	No Toilet	NA	I don't have the device	I don't have the device	3h	2h	I don't have the device	I don't have the device	Make phone calls	I don't have the device	No, i don't have a profile
199	1	1	1	1	0	0	1	NA	NA	NA	NA	1	1	1	1	1	1	1	1	0	0	0	0	Blue Nile(09)	Atef Ez aldin	mohamed Bshra	2	18	Alazazz	Male	22	Incomplete university (bachelors degree)	Single	0	Own	Not currently employed	0	No Toilet	NA	2	1	12	10	1	1	Make phone calls;Use apps	4	Facebook; Whatsapp
200	1	1	1	1	0	0	1	0	0	0	0	0	0	0	0	0	0	0	0	0	0	0	0	Blue Nile(09)	Atef Ez aldin	Sana Eltaher	2	19	Alazazz	Female	25	No school	Married	1	Own	Not currently employed	4000	No Toilet	NA	I don't have the device	5h	I don't have the device	I don't have the device	I don't have the device	I don't have the device	Make phone calls	I don't have the device	No, i don't have a profile
201	1	1	1	0	0	0	1	0	0	0	0	1	0	0	0	1	0	0	0	0	0	0	0	Blue Nile(09)	Atef Ez aldin	Sana Eltaher	2	20	Alazazz	Female	28	No school	Widowed	2	Own	Part time	1500	No Toilet	NA	I don't have the device	I don't have the device	I don't have the device	I don't have the device	I don't have the device	I don't have the device	I don’t have a mobile phone	I don't have the device	No, i don't have a profile
202	NA	NA	NA	NA	NA	NA	NA	NA	NA	NA	NA	NA	NA	NA	NA	NA	NA	NA	NA	NA	NA	NA	NA	Blue Nile(09)	Atef Ez aldin	Sana Eltaher	2	21	Alazazz	Female	46	No school	Married	4	Own	Not currently employed	500		NA
203	1	1	1	1	0	0	0	1	1	1	0	0	0	0	0	0	0	1	0	0	0	0	0	Blue Nile(09)	Atef Ez aldin	mohamed Bshra	2	22	Alazazz	Female	20	Incomplete elementary	Married	0	Share with others	Not currently employed	150	No Toilet	NA	I don't have the device	I don't Know	I don't have the device	I don't have the device	I don't have the device	I don't have the device	I don’t have a mobile phone	I don't have the device	No, i don't have a profile
204	NA	NA	NA	NA	NA	NA	NA	NA	NA	NA	NA	NA	NA	NA	NA	NA	NA	NA	NA	NA	NA	NA	NA	Blue Nile(09)	Atef Ez aldin	mohamed Bshra	2	23	Alazazz	Female	35	No school	Married	7	Own	Not currently employed	0	No Toilet	NA	I don't have the device	I don't Know	I don't have the device	I don't have the device	I don't have the device	I don't have the device	I don’t have a mobile phone	I don't have the device	No, i don't have a profile
205	NA	NA	NA	NA	NA	NA	NA	NA	NA	NA	NA	NA	NA	NA	NA	NA	NA	NA	NA	NA	NA	NA	NA	Blue Nile(09)	Atef Ez aldin	mohamed Bshra	2	24	Alazazz	Female	25	No school	Married	2	Own	Not currently employed	500	No Toilet	NA	I don't have the device	I don't have the device
206	NA	NA	NA	NA	NA	NA	NA	NA	NA	NA	NA	NA	NA	NA	NA	NA	NA	NA	NA	NA	NA	NA	NA	Blue Nile(09)	Atef Ez aldin	mohamed Bshra	2	25	Alazazz	Male	25	No school	Married	3	Own	Full time	5000	No Toilet	NA	I don't have the device	I don't have the device	I don't have the device				Make phone calls		No, i don't have a profile
207	1	1	1	0	1	1	1	1	1	NA	1	1	NA	0	0	0	0	1	0	0	0	0	0	Blue Nile(09)	Ahmad Osman	Sanaa Altaher	Alrosaers	141	Alazaza	Female	19	Complete elementary	Married	1	Own	Not currently employed	3000	No Toilet	NA	I don't have the device	2	I don't have the device	I don't have the device	I don't have the device	I don't have the device	I don’t have a mobile phone	I don't have the device	No, i don't have a profile
208	0	0	0	1	NA	NA	NA	NA	NA	NA	NA	NA	0	0	0	0	0	0	0	0	NA	NA	NA	Blue Nile(09)	Ahmad Osman	Sanaa Altaher	Alrosaers	142	Alazaza	Female	25	Incomplete elementary	Married	4	Own	Not currently employed	3000	No Toilet	NA	I don't have the device	I don't have the device	I don't have the device	I don't have the device	I don't have the device	I don't have the device	I don’t have a mobile phone	I don't have the device	No, i don't have a profile
209	1	1	1	1	1	NA	NA	1	1	1	1	NA	0	0	0	NA	NA	NA	NA	0	0	NA	NA	Blue Nile(09)	Ahmad Osman	Sanaa Altaher	Alrosaers	143	Alazaza	Female	40	No school	Married	5	Own	Not currently employed	3000	No Toilet	NA	I don't have the device	2	I don't have the device	I don't have the device	I don't have the device	I don't have the device	I don’t have a mobile phone	I don't have the device	No, i don't have a profile
210	0	0	0	1	1	1	1	NA	NA	NA	NA	0	0	NA	NA	NA	NA	NA	NA	0	0	0	0	Blue Nile(09)	Ahmad Osman	Sanaa Altaher	Alrosaers	144	Alazaza	Female	27	No school	Married	5	Own	Not currently employed	2000	No Toilet	NA	I don't have the device	I don't have the device	I don't have the device	I don't have the device	I don't have the device	I don't have the device	I don’t have a mobile phone	I don't have the device	No, i don't have a profile
211	0	0	0	1	NA	NA	NA	NA	NA	NA	NA	1	1	1	1	1	1	1	1	1	NA	NA	NA	Blue Nile(09)	Ahmad Osman	Sanaa Altaher	Alrosaers	145	Alazaza	Female	63	No school	Married	4	Own	Part time	3000	No Toilet	NA	I don't have the device	I don't have the device	I don't have the device	I don't have the device	I don't have the device	I don't have the device	I don’t have a mobile phone	I don't have the device	No, i don't have a profile
212	NA	NA	NA	NA	NA	NA	NA	NA	NA	NA	NA	NA	NA	NA	NA	NA	NA	NA	NA	NA	NA	NA	NA	Blue Nile(09)	Ahmad Osman	Sanaa Altaher	Alrosaers	146	Alazaza	Female	27	No school	Married	5	Own	Not currently employed	2000	No Toilet	NA	I don't have the device	I don't have the device	I don't have the device	I don't have the device	I don't have the device	I don't have the device	I don’t have a mobile phone	I don't have the device	No, i don't have a profile
213	1	1	1	1	1	0	NA	0	0	0	0	1	1	1	1	1	1	1	1	0	0	0	NA	Blue Nile(09)	Ahmad Osman	Sanaa Altaher	Alrosaers	147	Alazaza	Female	22	No school	Married	5	Own	Not currently employed	4000	No Toilet	NA	I don't have the device	I don't have the device	I don't have the device	I don't have the device	I don't have the device	I don't have the device	I don’t have a mobile phone	I don't have the device	No, i don't have a profile
214	1	1	1	NA	NA	NA	NA	0	0	0	1	0	0	0	1	0	0	0	0	NA	NA	NA	NA	Blue Nile(09)	Ahmad Osman	Sanaa Altaher	Alrosaers	148	Alazaza	Female	35	No school	Married	7	Own	Not currently employed	3000	No Toilet	NA	I don't have the device	I don't have the device	I don't have the device	I don't have the device	I don't have the device	I don't have the device	I don’t have a mobile phone	I don't have the device	No, i don't have a profile
215	0	0	0	1	1	1	NA	NA	NA	NA	NA	0	NA	NA	NA	0	NA	NA	NA	0	0	0	NA	Blue Nile(09)	Ahmad Osman	Sanaa Altaher	Alrosaers	149	Alazaza	Female	28	No school	Married	3	Own	Not currently employed	2000	No Toilet	NA	I don't have the device	I don't have the device	I don't have the device	I don't have the device	I don't have the device	I don't have the device	I don’t have a mobile phone	I don't have the device	No, i don't have a profile
216	1	1	1	1	1	1	NA	1	0	NA	NA	1	NA	NA	NA	0	0	0	0	1	0	0	NA	Blue Nile(09)	Ahmad Osman	Sanaa Altaher	Alrosaers	150	Alazaza	Female	20	Incomplete elementary	Married	3	Own	Not currently employed	0	No Toilet	NA	I don't have the device	2	I don't have the device	I don't have the device	I don't have the device	I don't have the device	I don’t have a mobile phone	I don't have the device	No, i don't have a profile
217	1	1	NA	NA	1	1	NA	0	0	0	0	NA	NA	0	0	0	0	0	0	NA	0	0	NA	Blue Nile(09)	Ahmad Osman	Sanaa Altaher	Alrosaers	151	Alazaza	Female	50	No school	Married	10	Own	Not currently employed	2000	No Toilet	NA	I don't have the device	I don't have the device	I don't have the device	I don't have the device	I don't have the device	I don't have the device	I don’t have a mobile phone	I don't have the device	No, i don't have a profile
218	1	1	NA	0	1	1	NA	0	0	0	0	0	NA	NA	NA	NA	NA	NA	NA	0	1	1	NA	Blue Nile(09)	Ahmad Osman	Sanaa Altaher	Alrosaers	152	Alazaza	Female	30	No school	Married	4	Own	Not currently employed	2000	No Toilet	NA	I don't have the device	I don't have the device	I don't have the device	I don't have the device	I don't have the device	I don't have the device	I don’t have a mobile phone	I don't have the device	No, i don't have a profile
219	1	1	1	1	NA	NA	NA	0	0	NA	NA	NA	NA	NA	NA	NA	NA	NA	NA	0	NA	NA	NA	Blue Nile(09)	Ahmad Osman	Sanaa Altaher	Alrosaers	153	Alazaza	Female	45	No school	Married	12	Own	Not currently employed	2000	No Toilet	NA	I don't have the device	I don't have the device	I don't have the device	I don't have the device	I don't have the device	I don't have the device	I don’t have a mobile phone	I don't have the device	No, i don't have a profile
220	1	1	1	1	1	0	0	1	1	1	0	1	1	1	1	0	1	0	1	1	1	0	0	Blue Nile(09)	Ahmad Osman	Sanaa Altaher	Alrosaers	154	Alazaza	Female	35	No school	Married	5	Own	Part time	4500	No Toilet	NA	I don't have the device	hours	I don't have the device	2	I don't have the device	I don't have the device	Make phone calls	I don't have the device	No, i don't have a profile
221	0	0	0	1	1	1	1	NA	NA	NA	NA	0	0	0	0	0	0	0	NA	0	0	1	0	Blue Nile(09)	Ahmad Osman	Sanaa Altaher	Alrosaers	155	Alazaza	Female	19	No school	Married	1	Own	Not currently employed	2000	No Toilet	NA	I don't have the device	I don't have the device	I don't have the device	I don't have the device	I don't have the device	I don't have the device	I don’t have a mobile phone	I don't have the device	No, i don't have a profile
222	1	1	1	1	1	1	1	0	0	0	0	1	0	0	0	0	0	0	0	0	1	1	0	Blue Nile(09)	Ahmad Osman	Sanaa Altaher	Alrosaers	156	Alazaza	Female	40	No school	Married	6	Own	Not currently employed	3000	No Toilet	NA	I don't have the device	I don't have the device	I don't have the device	I don't have the device	I don't have the device	I don't have the device	I don’t have a mobile phone	I don't have the device	No, i don't have a profile
223	NA	NA	NA	1	1	1	1	1	1	0	0	1	1	1	0	1	0	0	0	1	1	1	1	Blue Nile(09)	Ahmad Osman	Sanaa Altaher	Alrosaers	157	Alazaza	Female	19	No school	Married	1	Own	Not currently employed	3790	No Toilet	NA	I don't have the device	I don't have the device	I don't have the device	2	I don't have the device	I don't have the device	Make phone calls	I don't have the device	No, i don't have a profile
224	NA	NA	NA	1	1	1	1	NA	NA	NA	NA	NA	NA	NA	NA	0	0	0	0	1	1	1	1	Blue Nile(09)	Ahmad Osman	Sanaa Altaher	Alrosaers	158	Alazaza	Female	28	No school	Married	3	Own	Not currently employed	3000	No Toilet	NA	I don't have the device	I don't have the device	I don't have the device	I don't have the device	I don't have the device	I don't have the device	I don’t have a mobile phone	I don't have the device	No, i don't have a profile
225	1	1	1	1	1	1	1	0	0	0	0	1	1	1	0	0	0	0	0	0	0	0	0	Blue Nile(09)	Ahmad Osman	Sanaa Altaher	Alrosaers	159	Alazaza	Female	25	No school	Married	4	Own	Not currently employed	3000	No Toilet	NA	I don't have the device	I don't have the device	I don't have the device	I don't have the device	I don't have the device	I don't have the device	I don’t have a mobile phone	I don't have the device	No, i don't have a profile
226	NA	NA	NA	1	1	1	1	0	0	0	0	0	0	0	0	0	0	0	0	1	1	1	1	Blue Nile(09)	Ahmad Osman	Sanaa Altaher	Alrosaers	160	Alazaza	Female	16	No school	Married	0	Own	Not currently employed	3000	No Toilet	NA	I don't have the device	I don't have the device	I don't have the device	I don't have the device	I don't have the device	I don't have the device	I don’t have a mobile phone	I don't have the device	No, i don't have a profile
227	1	1	1	0	0	0	0	0	0	0	0	0	0	0	0	0	0	0	0	0	0	0	0	Blue Nile(09)	Ahmad Osman	Sanaa Altaher	Alrosaers	161	Alazaza	Female	55	No school	Married	4	Own	Not currently employed	3000	No Toilet	NA	I don't have the device	I don't have the device	I don't have the device	I don't have the device	I don't have the device	I don't have the device	I don’t have a mobile phone	I don't have the device	No, i don't have a profile
228	1	1	1	1	1	1	1	0	0	0	0	0	0	0	0	1	0	0	0	1	1	1	1	Blue Nile(09)	Ahmad Osman	Sanaa Altaher	Alrosaers	162	Alazaza	Female	25	No school	Married	4	Own	Not currently employed	3000	No Toilet	NA	I don't have the device	I don't have the device	I don't have the device	2	I don't have the device	I don't have the device	Make phone calls	I don't have the device	No, i don't have a profile
229	1	1	1	0	0	0	0	1	1	1	0	0	1	1	1	0	0	0	0	0	0	0	0	Blue Nile(09)	Ahmad Osman	Sanaa Altaher	Alrosaers	163	Alazaza	Female	40	No school	Married	8	Own	Part time	2330	No Toilet	NA	I don't have the device	3	I don't have the device	I don't have the device	I don't have the device	I don't have the device	I don’t have a mobile phone	I don't have the device	No, i don't have a profile
230	NA	NA	NA	1	1	1	1	NA	NA	NA	NA	0	0	0	0	0	0	0	0	1	1	1	1	Blue Nile(09)	Ahmad Osman	Sanaa Altaher	Alrosaers	164	Alazaza	Female	35	No school	Married	5	Own	Part time	2000	No Toilet	NA	I don't have the device	3	I don't have the device	2	I don't have the device	I don't have the device	Make phone calls	I don't have the device	No, i don't have a profile
231	0	0	0	1	NA	0	1	NA	NA	NA	NA	0	0	0	0	0	0	0	0	1	NA	0	1	Blue Nile(09)	Ahmad Osman	Sanaa Altaher	Alrosaers	165	Alazaza	Female	40	No school	Married	5	Own	Part time	3000	No Toilet	NA	I don't have the device	2	I don't have the device	I don't have the device	I don't have the device	I don't have the device	I don’t have a mobile phone	I don't have the device	No, i don't have a profile
232	0	0	0	1	1	1	1	NA	NA	NA	NA	0	0	0	0	1	0	0	0	1	0	0	0	Blue Nile(09)	Ahmad Osman	Sanaa Altaher	Alrosaers	166	Alazaza	Female	25	No school	Married	4	Own	Not currently employed	1000	No Toilet	NA	I don't have the device	I don't have the device	I don't have the device	I don't have the device	I don't have the device	I don't have the device	I don’t have a mobile phone	I don't have the device	No, i don't have a profile
233	0	0	0	1	1	1	1	NA	NA	NA	NA	0	0	0	0	0	0	0	0	0	0	0	0	Blue Nile(09)	Atif Ezzeldin	Amani Ebrahem	Damazin	15	Arkwet	Female	40	Incomplete high school	Widowed	7	Own	Full time	1000	Electricity;Latrine (without seat);Piped water into household	0	1	1	0	3	0	0	Make phone calls;Send text messages	0	No, i don't have a profile	Not Applicable
234	1	0	1	1	1	0	1	1	1	0	0	0	0	0	0	0	0	0	0	1	0	0	1	Blue Nile(09)	Atif Ezzeldin	ahmed ali eldirdiry	Damazin	16	Arkwet	Male	31	Incomplete university (bachelors degree)	Married	0	Rent	Part time	700	Electricity;Latrine (without seat);Piped water into household	0	3	I don't have the device	1	2	I don't have the device	I don't have the device	Browse or surf the Internet; Make phone calls; Send/read emails;Send text messages;Use apps	1	Facebook; Viber; Whatsapp	Not Applicable
235	0	0	0	0	0	0	0	NA	NA	NA	NA	NA	0	NA	0	0	0	0	0	0	0	0	0	Blue Nile(09)	Atif Ezzeldin	Amani Ebrahem	Damazin	17	Arkwet	Female	55	No school	Married	6	Own	Not currently employed	1000	Electricity;No Toilet ;Piped water into household	0	3	1	0	0	0	0	I don’t have a mobile phone	I don't have the device	No, i don't have a profile	Not Applicable
236	NA	0	1	1	1	0	1	NA	NA	NA	NA	NA	0	0	0	0	0	0	0	1	1	0	0	Blue Nile(09)	Atif Ezzeldin	ahmed ali eldirdiry	Damazin	18	Arkwet	Male	36	Complete elementary	Married	2	Rent	Full time	1000	Electricity;Latrine (without seat);No Toilet ;Piped water into household	0	3	1	I don't have the device	2	I don't have the device	I don't have the device	Make phone calls;Send text messages;Use apps	I don't have the device	Whatsapp	Not Applicable
237	1	1	1	NA	NA	NA	NA	0	0	0	0	0	0	0	0	0	0	0	0	NA	NA	NA	NA	Blue Nile(09)	Ahmad Osman	Altaher Abdrhman	rousseirs	50	alazzah	Male	34	Incomplete elementary	Married	4	Share with others	Full time	3800	No Toilet	NA	0	4	I don't have the device	8	I don't Know	I don't Know	Make phone calls	I don't have the device	No, i don't have a profile
238	1	1	1	1	1	0	NA	0	0	0	0	0	0	0	0	0	0	0	0	0	0	0	NA	Blue Nile(09)	Ahmad Osman	Altaher Abdrhman	rousseirs	51	alazzah	Male	51	No school	Married	1	Own	Part time	3500	Electricity;Toilet with seat	NA	4	3	I don't have the device	6	I don't Know	I don't Know	Make phone calls	I don't have the device	No, i don't have a profile
239	1	1	1	1	NA	0	NA	0	0	0	0	0	0	0	0	0	0	0	0	0	NA	0	NA	Blue Nile(09)	Ahmad Osman	Altaher Abdrhman	rousseirs	52	alazzah	Male	38	Incomplete elementary	Married	8	Own	Part time	2700	Toilet with seat	NA	I don't have the device	5	I don't have the device	9	0	0	Make phone calls	I don't have the device	No, i don't have a profile
240	1	1	1	0	0	0	0	0	0	0	0	0	0	0	0	0	0	0	0	0	0	0	0	Blue Nile(09)	Ahmad Osman	Altaher Abdrhman	rousseirs	53	alazzah	Male	51	No school	Married	5	Own	Full time	3500	Toilet with seat	NA	I don't have the device	2	I don't have the device	5	I don't Know	I don't Know	Make phone calls	I don't have the device	No, i don't have a profile
241	0	0	0	1	1	1	NA	0	0	0	0	0	0	0	0	0	0	0	0	0	0	0	NA	Blue Nile(09)	Ahmad Osman	Altaher Abdrhman	rousseirs	54	alazzah	Male	52	No school	Married	7	Own	Full time	3000	No Toilet	NA	I don't have the device	I don't have the device	I don't have the device	3	I don't Know	I don't Know	Make phone calls	I don't have the device	No, i don't have a profile
242	1	0	0	1	1	0	1	0	0	0	0	0	0	1	0	NA	0	0	0	0	0	0	0	Blue Nile(09)	Atif Ezzeldin	ahmed ali eldirdiry	Damazin	12	Arkwet	Male	18	Complete elementary	Single	Not Applicable	Share with others	Not currently employed	0	Electricity;Latrine (without seat);Piped water into household	0	3	1	4	3	I don't have the device	I don't have the device	Browse or surf the Internet; Make phone calls;Send text messages;Use apps	3	Whatsapp	Not Applicable
243	1	1	0	1	1	1	1	NA	NA	NA	NA	NA	NA	NA	0	0	0	0	0	1	1	0	0	Blue Nile(09)	atif ezzaldin	Ahmed Aldirdiri	1	185	RKWEET	Male	47	Incomplete high school	Married	4	Own	Full time	3000	Electricity;Latrine (without seat);Piped water into household	NA	1	2	I don't have the device	2	I don't have the device	I don't have the device	Make phone calls	I don't have the device	No, i don't have a profile
244	1	1	1	1	1	0	0	0	0	0	0	0	0	0	0	0	0	0	0	0	0	0	0	Blue Nile(09)	atif ezzaldin	sana altahir	1	186	RKWEET	Female	19	Incomplete elementary	Single	0	Share with others	Part time	2000	Electricity;Latrine (without seat);Piped water into household;Toilet with seat	NA	4	I don't have the device	I don't Know	5	I don't have the device	I don't have the device	Browse or surf the Internet; Make phone calls; Send/read emails;Send text messages	I don't have the device	Facebook; Whatsapp
245	1	1	1	1	1	0	0	NA	NA	NA	NA	0	0	0	0	0	0	0	0	0	0	0	0	Blue Nile(09)	atif ezzaldin	sana altahir	1	187	RKWEET	Female	30	Incomplete elementary	Married	3	Own	Not currently employed	2000	Electricity;Latrine (without seat);Piped water into household	NA	3	1	3	2	I don't Know	I don't Know	Make phone calls;Send text messages;Use apps	I don't Know	Facebook; Whatsapp
246	1	1	1	1	1	0	0	0	0	0	0	0	0	0	0	0	0	0	0	0	0	0	0	Blue Nile(09)	atif ezzaldin	sana altahir	1	188	RKWEET	Female	36	No school	Married	4	Own	Not currently employed	1500	Electricity;Latrine (without seat);Piped water into household;Toilet with seat	NA	4	I don't have the device	I don't have the device	2	I don't have the device	I don't have the device	Make phone calls	I don't have the device	No, i don't have a profile
247	1	1	1	0	NA	0	0	1	1	1	1	1	1	1	1	1	1	1	1	0	NA	0	0	Blue Nile(09)	Ahmad Osman	Sanaa Altaher	Alrosaers	179	Alazaza	Female	24	Incomplete university (bachelors degree)	Married	0	Share with others	Not currently employed	1500	Electricity;Piped water into household	NA	I don't have the device	I don't have the device	I don't have the device	2	I don't have the device	I don't have the device	Make phone calls	I don't have the device	No, i don't have a profile
248	1	1	1	1	1	1	1	1	0	1	1	1	1	1	1	NA	0	0	0	0	1	1	1	Blue Nile(09)	Ahmad Osman	Sanaa Altaher	Aldmazen	180	Arkweet	Female	26	Complete university (bachelor’s degree)	Married	0	Rent	Not currently employed	1800	Electricity;Piped water into household	NA	2	I don't have the device	1	2	I don't have the device	I don't have the device	Browse or surf the Internet; Make phone calls; Send/read emails;Send text messages	I don't have the device	Facebook; Instagram; Whatsapp
249	1	1	1	1	1	1	1	0	1	0	0	0	0	0	0	0	0	0	0	1	1	1	1	Blue Nile(09)	Ahmad Osman	Sanaa Altaher	Aldmazen	181	Arkweet	Female	40	No school	Widowed	8	Own	Not currently employed	3000	Electricity;Piped water into household;Toilet with seat	NA	1	I don't have the device	I don't have the device	2	I don't have the device	I don't have the device	Make phone calls	I don't have the device	No, i don't have a profile
250	0	0	0	0	0	0	0	NA	NA	NA	NA	1	0	0	0	0	0	0	0	0	0	0	0	Blue Nile(09)	Ahmad Osman	Sanaa Altaher	Aldmazen	182	Arkweet	Female	30	No school	Married	2	Own	Not currently employed	3000	Electricity;Latrine (without seat);Toilet with seat	NA	I don't have the device	I don't have the device	I don't have the device	3	I don't have the device	I don't have the device	Make phone calls	I don't have the device	No, i don't have a profile
251	1	1	1	1	0	0	1	0	0	0	0	1	0	0	0	0	0	0	0	0	0	0	0	Blue Nile(09)	Atif Ezzeldin	Amani Ebrahem	Damazin	33	Arkwet	Female	25	Complete university (bachelor’s degree)	Single	Not Applicable	Share with others	Part time	2000	Electricity;Piped water into household	0	5	I don't have the device	16	16	2	1	Browse or surf the Internet; Make phone calls; Send/read emails;Send text messages;Use apps	10	Facebook; Instagram; Myspace; Twitter; Viber; Whatsapp	Not Applicable
252	1	1	1	1	1	1	1	0	0	0	0	1	0	0	0	1	0	0	0	0	0	0	0	Blue Nile(09)	Ahmad Osman	Sanaa Altaher	Aldmazen	184	Arkweet	Female	40	No school	Widowed	8	Own	Not currently employed	3500	Electricity;Piped water into household;Toilet with seat	NA	2	I don't have the device	I don't have the device	I don't have the device	I don't have the device	I don't have the device	I don’t have a mobile phone	I don't have the device	No, i don't have a profile
253	0	0	0	1	1	1	1	NA	NA	NA	NA	0	0	0	0	NA	NA	NA	NA	1	1	1	1	Blue Nile(09)	Ahmad Osman	Sanaa Altaher	Aldmazen	185	Arkweet	Female	35	No school	Married	5	Own	Not currently employed	3500	Electricity;Latrine (without seat);Piped water into household;Toilet with seat	NA	I don't have the device	3	I don't have the device	I don't have the device	I don't have the device	I don't have the device	I don’t have a mobile phone	I don't have the device	No, i don't have a profile
254	0	0	0	1	NA	1	NA	NA	NA	NA	NA	0	0	0	0	0	0	0	0	0	NA	0	NA	Blue Nile(09)	Ahmad Osman	Sanaa Altaher	Aldmazen	186	Arkweet	Female	28	Complete High School	Married	5	Share with others	Not currently employed	3000	Electricity;No Toilet ;Piped water into household	NA	I don't have the device	Refused	I don't have the device	I don't have the device	I don't have the device	I don't have the device	I don’t have a mobile phone	I don't have the device	No, i don't have a profile
255	1	1	1	0	0	0	0	1	1	1	1	1	1	1	1	1	1	1	1	0	0	0	0	Blue Nile(09)	Ahmad Osman	Sanaa Altaher	Aldmazen	187	Arkweet	Female	43	Complete university (bachelor’s degree)	Married	3	Own	Not currently employed	2400	Electricity;Latrine (without seat);Piped water into household	NA	2	3	1	1	I don't have the device	I don't have the device	Browse or surf the Internet; Make phone calls;Send text messages	I don't have the device	Facebook; Whatsapp
256	0	0	0	NA	NA	NA	NA	NA	NA	NA	NA	0	0	0	0	NA	NA	NA	0	NA	NA	NA	NA	Blue Nile(09)	Ahmad Osman	Sanaa Altaher	Aldmazen	188	Arkweet	Female	27	Complete High School	Single	0	Rent	Not currently employed	6000	Electricity;Piped water into household;Toilet with seat	NA	2	I don't have the device	I don't have the device	I don't have the device	I don't have the device	I don't have the device	I don’t have a mobile phone	I don't have the device	No, i don't have a profile
257	1	1	1	1	1	1	1	0	0	0	0	0	0	0	0	0	0	0	0	0	0	0	0	Blue Nile(09)	Ahmad Osman	Sanaa Altaher	Aldmazen	189	Arkweet	Female	42	Complete High School	Widowed	6	Own	Not currently employed	1500	Electricity;Piped water into household;Toilet with seat	NA	1	2	I don't have the device	4	I don't have the device	I don't have the device	Make phone calls	I don't have the device	No, i don't have a profile
258	1	1	1	NA	NA	NA	NA	0	0	0	0	0	0	0	0	0	0	0	0	NA	NA	NA	NA	Blue Nile(09)	Ahmad Osman	Sanaa Altaher	Aldmazen	190	Arkweet	Female	31	Complete High School	Married	6	Own	Not currently employed	1500	Electricity;Piped water into household;Toilet with seat	NA	2	I don't have the device	I don't have the device	3	I don't have the device	I don't have the device	Make phone calls	I don't have the device	No, i don't have a profile
259	0	0	0	NA	NA	NA	NA	0	0	0	0	NA	NA	NA	NA	NA	NA	NA	NA	NA	NA	NA	NA	Blue Nile(09)	Ahmad Osman	Sanaa Altaher	Aldmazen	191	Arkweet	Female	18	Complete elementary	Married	2	Own	Part time	2000	Electricity;Piped water into household;Toilet with seat	NA	I don't have the device	I don't have the device	I don't have the device	I don't have the device	I don't Know	I don't have the device	I don’t have a mobile phone	I don't have the device	No, i don't have a profile
260	1	1	1	0	NA	1	NA	0	0	0	0	1	0	0	0	0	0	0	0	0	NA	1	NA	Blue Nile(09)	Atif Ezzeldin	Amani Ebrahem	Damazin	41	Arkwet	Female	33	Religious school	Married	5	Share with others	Not currently employed	1200	Electricity;No Toilet	0	2	4	I don't have the device	I don't have the device	I don't have the device	I don't have the device	I don’t have a mobile phone	I don't have the device	No, i don't have a profile	Not Applicable
261	0	0	0	1	1	1	1	NA	NA	NA	NA	0	0	0	0	0	0	0	0	0	0	0	0	Blue Nile(09)	Ahmad Osman	Sanaa Altaher	Aldmazen	193	Arkweet	Female	38	No school	Married	4	Rent	Not currently employed	3000	Electricity;Toilet with seat	NA	2	I don't have the device	I don't have the device	I don't have the device	I don't have the device	I don't have the device	I don’t have a mobile phone	I don't have the device	No, i don't have a profile
262	0	0	0	1	1	1	1	NA	NA	NA	NA	0	0	0	0	0	0	0	0	1	1	0	1	Blue Nile(09)	Atif Ezzeldin	ahmed ali eldirdiry	Damazin	44	Arkwet	Male	46	Complete High School	Single	5	Own	Full time	1000	Electricity;Piped water into household	0	2	1	I don't have the device	3	I don't have the device	I don't have the device	Make phone calls;Send text messages;Use apps	I don't have the device	Whatsapp	Not Applicable
263	1	1	1	1	0	0	0	1	1	1	1	0	1	1	1	1	1	1	1	0	0	0	0	Blue Nile(09)	Ahmad Osman	Sanaa Altaher	Aldmazen	195	Arkweet	Female	28	Complete High School	Married	4	Rent	Not currently employed	4000	Electricity;Latrine (without seat);Toilet with seat	NA	3	1	I don't have the device	4	I don't have the device	I don't have the device	Make phone calls;Send text messages	I don't have the device	No, i don't have a profile
264	1	1	1	0	0	0	0	1	1	1	1	0	1	1	1	1	1	1	1	0	0	0	0	Blue Nile(09)	Ahmad Osman	Sanaa Altaher	Aldmazen	196	Arkweet	Female	25	No school	Married	3	Own	Not currently employed	4000	Electricity;Latrine (without seat);Piped water into household;Toilet with seat	NA	4	1	I don't have the device	3	I don't have the device	I don't have the device	Browse or surf the Internet; Make phone calls;Send text messages	I don't have the device	Facebook; Whatsapp
265	1	1	1	1	1	NA	1	1	0	0	0	0	0	1	0	0	0	1	0	0	0	NA	0	Blue Nile(09)	Areeg Suliman	Taysier	Kosit	60	school	Female	45	Complete university (bachelor’s degree)	Married	0	Own	Full time	1200	Electricity;Piped water into household;Toilet with seat	NA	2	4	I don't have the device	5	1	I don't Know	Make phone calls;Send text messages	I don't Know
266	0	0	0	1	0	1	1	NA	NA	NA	NA	0	0	0	0	0	0	0	0	1	0	1	1	Blue Nile(09)	Ahmad Osman	Sanaa Altaher	Aldmazen	198	Arkweet	Female	38	Complete elementary	Married	3	Own	Not currently employed	3000	Electricity;Piped water into household;Toilet with seat	NA	2	I don't have the device	I don't have the device	4	I don't have the device	I don't have the device	Make phone calls	I don't have the device	No, i don't have a profile
267	1	1	1	0	0	0	0	1	1	1	1	1	1	1	1	1	1	1	1	0	0	0	0	Blue Nile(09)	Ahmad Osman	Sanaa Altaher	Aldmazen	199	Arkweet	Female	35	Complete university (bachelor’s degree)	Single	0	Own	Not currently employed	4000	Electricity;Piped water into household;Toilet with seat	NA	3	1	I don't have the device	4	I don't have the device	I don't have the device	Browse or surf the Internet; Make phone calls;Send text messages	I don't have the device	Facebook; Whatsapp
268	0	0	0	1	1	1	1	NA	NA	NA	NA	1	0	0	0	1	0	0	0	1	1	1	0	Blue Nile(09)	Ahmad Osman	Sanaa Altaher	Aldmazen	200	Arkweet	Female	60	No school	Married	8	Own	Part time	3000	Electricity;Piped water into household;Toilet with seat	NA	I don't have the device	I don't have the device	I don't have the device	2	I don't have the device	I don't have the device	Make phone calls	I don't have the device	No, i don't have a profile
269	0	0	0	1	1	1	1	NA	NA	NA	NA	0	0	0	0	1	0	0	0	1	1	1	1	Blue Nile(09)	Ahmad Osman	Sanaa Altaher	Aldmazen	201	Arkweet	Female	45	No school	Widowed	7	Own	Part time	3000	Electricity;Piped water into household;Toilet with seat	NA	I don't have the device	I don't have the device	I don't have the device	4	I don't have the device	I don't have the device	Make phone calls	I don't have the device	No, i don't have a profile
270	0	0	0	1	1	1	1	NA	NA	NA	NA	0	0	0	0	0	NA	0	0	1	0	0	1	Blue Nile(09)	Atif Ezzeldin	ahmed ali eldirdiry	Rusers	172	Alazaza	Male	40	No school	Married	5	Own	Part time	4000	No Toilet	0	I don't have the device	I don't have the device	I don't have the device	I don't have the device	I don't have the device	I don't have the device	I don’t have a mobile phone	I don't have the device	No, i don't have a profile	Not Applicable
271	0	0	0	1	1	1	1	NA	NA	NA	NA	0	0	0	0	0	NA	0	0	1	0	0	1	Blue Nile(09)	Atif Ezzeldin	ahmed ali eldirdiry	Rusers	170	Alazaza	Male	44	No school	Married	7	Own	Part time	2000	No Toilet	0	I don't have the device	I don't have the device	I don't have the device	I don't have the device	I don't have the device	I don't have the device	I don’t have a mobile phone	I don't have the device	No, i don't have a profile	Not Applicable
272	0	0	0	1	1	0	1	NA	NA	NA	NA	0	0	0	0	0	0	0	0	1	0	0	1	Blue Nile(09)	Atif Ezzeldin	ahmed ali eldirdiry	Rusers	174	Alazaza	Male	38	No school	Married	6	Own	Part time	4000	No Toilet	0	I don't have the device	I don't have the device	I don't have the device	I don't have the device	I don't have the device	I don't have the device	Make phone calls	I don't have the device	No, i don't have a profile	Not Applicable
273	1	1	1	1	1	1	1	0	0	0	0	0	0	0	0	0	0	0	0	1	1	1	0	Blue Nile(09)	Atif Ezzeldin	Amani Ebrahem	Rusers	175	Alazaza	Female	20	No school	Married	2	Own	Not currently employed	0	No Toilet	0	I don't have the device	I don't have the device	I don't have the device	1	I don't have the device	I don't have the device	Make phone calls	I don't have the device	No, i don't have a profile	Not Applicable
274	NA	0	NA	1	1	1	1	NA	NA	NA	NA	0	0	0	0	0	0	0	0	1	0	0	1	Blue Nile(09)	Atif Ezzeldin	ahmed ali eldirdiry	Rusers	176	Alazaza	Male	20	No school	Single	Not Applicable	Share with others	Full time	4000	No Toilet	0	I don't have the device	I don't have the device	I don't have the device	I don't have the device	I don't have the device	I don't have the device	Make phone calls	I don't have the device	No, i don't have a profile	Not Applicable
275	1	1	1	1	1	1	1	0	0	0	0	0	0	0	0	0	0	0	0	1	1	0	0	Blue Nile(09)	Atif Ezzeldin	Amani Ebrahem	Rusers	177	Alazaza	Female	50	Incomplete elementary	Married	7	Own	Not currently employed	5000	No Toilet	0	I don't have the device	I don't have the device	I don't have the device	I don't have the device	I don't have the device	I don't have the device	I don’t have a mobile phone	I don't have the device	No, i don't have a profile	Not Applicable
276	0	0	0	1	1	1	1	NA	NA	NA	NA	0	0	0	0	0	NA	0	0	1	0	0	1	Blue Nile(09)	Atif Ezzeldin	ahmed ali eldirdiry	Rusers	178	Alazaza	Male	21	Incomplete high school	Single	Not Applicable	Share with others	Part time	6000	No Toilet	0	3	3	I don't have the device	8	I don't have the device	I don't have the device	Make phone calls	I don't have the device	No, i don't have a profile	Not Applicable
277	0	0	0	0	0	1	0	NA	NA	NA	NA	0	0	0	0	0	0	0	1	0	0	0	0	Blue Nile(09)	Ahmad Osman	Sanaa Altaher	Aldmazen	209	Arkweet	Female	37	No school	Married	4	Own	Not currently employed	3600	Piped water into household	NA	I don't have the device	I don't have the device	I don't have the device	3	I don't have the device	I don't have the device	Make phone calls;Send text messages	I don't have the device	No, i don't have a profile
278	1	1	1	0	0	0	0	0	0	0	0	0	0	0	0	0	0	0	0	0	0	0	0	Blue Nile(09)	Ahmad Osman	Sanaa Altaher	Aldmazen	210	Arkweet	Female	35	No school	Married	4	Own	Not currently employed	3500	Electricity;Piped water into household;Toilet with seat	NA	1	I don't have the device	I don't have the device	4	I don't have the device	I don't have the device	Make phone calls;Send text messages	I don't have the device	No, i don't have a profile
279	1	0	0	1	1	1	1	0	0	0	0	0	0	0	1	NA	0	0	0	0	0	0	0	Blue Nile(09)	Atif Ezzeldin	ahmed ali eldirdiry	Damazin	60	Arkwet	Male	34	Incomplete elementary	Married	5	Own	Full time	1400	Electricity;Piped water into household	0	3	2	I don't have the device	2	I don't have the device	I don't have the device	Make phone calls;Send text messages	I don't have the device	No, i don't have a profile	Not Applicable
280	1	1	1	1	1	1	1	0	0	0	0	0	0	0	0	0	0	0	0	0	0	0	0	Blue Nile(09)	Ahmad Osman	Sanaa Altaher	Aldmazen	211	Arkweet	Female	47	Incomplete elementary	Married	1	Own	Not currently employed	3000	Piped water into household;Toilet with seat	NA	I don't have the device	I don't have the device	I don't have the device	2	I don't have the device	I don't have the device	Make phone calls	I don't have the device	No, i don't have a profile
281	NA	1	1	0	0	0	0	0	0	0	0	0	0	0	0	0	0	0	0	0	0	0	0	Blue Nile(09)	Ahmad Osman	Sanaa Altaher	Aldmazen	212	Arkweet	Female	35	Complete elementary	Married	2	Own	Not currently employed	3000	Electricity;Piped water into household;Toilet with seat	NA	4	2	I don't have the device	2	I don't have the device	I don't have the device	Make phone calls;Send text messages	I don't have the device	No, i don't have a profile
282	1	1	1	1	1	1	1	0	0	0	0	0	0	0	0	0	0	0	0	0	0	0	0	Blue Nile(09)	Ahmad Osman	Sanaa Altaher	Aldmazen	213	Arkweet	Female	30	Incomplete elementary	Married	8	Own	Not currently employed	3500	Electricity;Piped water into household;Toilet with seat	NA	2	I don't have the device	I don't have the device	I don't have the device	I don't have the device	I don't have the device	I don’t have a mobile phone	I don't have the device	No, i don't have a profile
283	1	1	1	0	0	0	0	0	0	0	0	0	0	0	0	0	0	0	0	0	0	0	0	Blue Nile(09)	Ahmad Osman	Sanaa Altaher	Alrosaers	214	Alazaza	Female	16	No school	Married	1	Own	Not currently employed	3100	No Toilet	NA	I don't have the device	2 hurs	I don't have the device	I don't have the device	I don't have the device	I don't have the device	I don’t have a mobile phone	I don't have the device	No, i don't have a profile
284	0	0	1	1	1	1	1	0	0	0	0	0	0	0	0	0	0	0	0	1	1	1	1	Blue Nile(09)	Atif Ezzeldin	Amani Ebrahem	Rusers	185	Alazaza	Female	21	Religious school	Married	1	Own	Not currently employed	1000	No Toilet	0	I don't have the device	I don't have the device	I don't have the device	I don't have the device	I don't have the device	I don't have the device	I don’t have a mobile phone	I don't have the device	No, i don't have a profile	Not Applicable
285	NA	0	1	NA	0	0	0	1	0	0	1	1	1	1	1	1	1	1	1	NA	0	0	0	Blue Nile(09)	Atif Ezzeldin	ahmed ali eldirdiry	Damazin	66	Arkwet	Male	29	Incomplete university (bachelors degree)	Married	0	Own	Part time	1500	Electricity;Latrine (without seat);Piped water into household;Toilet with seat	0	I don't Know	5	1	I don't Know	1	2	Make phone calls;Send text messages;Use apps	I don't Know	Facebook; Whatsapp	Not Applicable
286	1	1	1	0	0	0	0	0	0	0	0	0	0	0	0	0	0	0	0	0	0	0	0	Blue Nile(09)	Atif Ezzeldin	Amani Ebrahem	Damazin	67	Arkwet	Female	24	Complete university (bachelor’s degree)	Single	Not Applicable	Share with others	Not currently employed	1500	Electricity;Piped water into household;Toilet with seat	0	3	1	6	6	1	1	Browse or surf the Internet; Make phone calls; Send/read emails;Send text messages	I don't have the device	Facebook; Instagram; Twitter; Viber; Whatsapp	Not Applicable
287	NA	0	1	NA	0	0	0	1	0	0	1	1	1	1	1	1	1	1	1	NA	0	0	0	Blue Nile(09)	Atif Ezzeldin	ahmed ali eldirdiry	Damazin	68	Arkwet	Male	21	Incomplete university (bachelors degree)	Single	Not Applicable	Rent	Part time	9900	Electricity;Latrine (without seat);Piped water into household;Toilet with seat	0	I don't Know	5	1	I don't Know	1	2	Make phone calls;Send text messages;Use apps	I don't Know	Facebook; Instagram; Twitter; Viber; Whatsapp	Not Applicable
288	1	1	1	1	0	0	0	0	0	0	0	0	0	0	0	0	0	0	0	0	0	0	0	Blue Nile(09)	Atif Ezzeldin	Amani Ebrahem	Damazin	69	Arkwet	Female	38	Complete university (bachelor’s degree)	Married	0	Share with others	Not currently employed	1000	Electricity;Piped water into household	0	2	3	1	5	0	1	Make phone calls;Send text messages	1	Whatsapp	Not Applicable
289	0	0	1	1	1	1	1	NA	NA	0	0	0	0	0	0	0	0	0	0	0	0	0	0	Blue Nile(09)	Atif Ezzeldin	ahmed ali eldirdiry	Rusers	190	Alazaza	Male	43	Religious school	Married	7	Own	Part time	3000	No Toilet	0	I don't have the device	1	I don't have the device	I don't Know	I don't have the device	I don't have the device	Make phone calls	I don't have the device	No, i don't have a profile	Not Applicable
290	0	1	1	1	1	1	1	0	0	0	0	0	0	0	0	0	0	0	0	0	0	0	0	Blue Nile(09)	Atif Ezzeldin	Amani Ebrahem	Rusers	191	Alazaza	Female	24	No school	Married	2	Own	Not currently employed	1000	No Toilet	0	I don't have the device	I don't have the device	I don't have the device	I don't have the device	I don't have the device	I don't have the device	I don’t have a mobile phone	I don't have the device	No, i don't have a profile	Not Applicable
291	0	0	0	1	1	1	1	NA	NA	NA	NA	0	0	0	0	0	NA	0	0	1	0	0	1	Blue Nile(09)	Atif Ezzeldin	ahmed ali eldirdiry	Rusers	192	Alazaza	Male	51	No school	Married	12	Own	Part time	6000	No Toilet	0	I don't have the device	I don't have the device	I don't have the device	I don't have the device	I don't have the device	I don't have the device	I don’t have a mobile phone	I don't have the device	No, i don't have a profile	Not Applicable
292	0	0	0	1	1	1	1	0	0	0	0	0	0	0	0	0	0	0	0	1	0	0	0	Blue Nile(09)	Atif Ezzeldin	Amani Ebrahem	Rusers	193	Alazaza	Female	44	No school	Married	8	Own	Not currently employed	4000	No Toilet	0	I don't have the device	I don't have the device	I don't have the device	I don't have the device	I don't have the device	I don't have the device	I don’t have a mobile phone	I don't Know	No, i don't have a profile	Not Applicable
293	1	1	1	1	0	0	1	0	1	1	1	1	1	1	1	1	1	1	1	1	0	0	1	Blue Nile(09)	Atef Ez aldin	Sana Eltaher	1	112	Arkwet North	Female	40	Incomplete high school	Married	5	Rent	Part time	2500	Electricity;Piped water into household;Toilet with seat	NA	1h	1.5h	I don't have the device	1.5h	I don't have the device	I don't have the device	Make phone calls	I don't have the device	No, i don't have a profile
294	0	0	0	1	1	1	1	1	1	1	0	1	1	1	1	1	1	1	1	0	1	1	1	Blue Nile(09)	Atef Ez aldin	Sana Eltaher	1	113	Arkwet North	Female	28	Complete High School	Married	4	Own	Not currently employed	2100	Electricity;Piped water into household;Toilet with seat	NA	1.5h	1h	2h	2h	I don't have the device	I don't have the device	Make phone calls;Send text messages	I don't have the device	Facebook; Whatsapp
295	1	1	1	1	0	0	1	1	1	1	1	1	1	1	1	1	1	1	1	0	0	0	0	Blue Nile(09)	Atef Ez aldin	Sana Eltaher	1	114	Arkwet North	Female	45	Complete High School	Married	8	Own	Part time	900	Electricity;Piped water into household;Toilet with seat	NA	1.5h	2h	I don't have the device	1h	I don't have the device	I don't have the device	Make phone calls	I don't have the device	No, i don't have a profile
296	1	1	1	1	0	0	1	1	1	1	1	0	1	1	1	1	1	1	1	0	0	0	0	Blue Nile(09)	Atef Ez aldin	Sana Eltaher	2	115	Alazazz	Female	25	Complete High School	Married	4	Own	Not currently employed	700	No Toilet	NA	I don't have the device	I don't have the device	I don't have the device	I don't have the device	I don't have the device	I don't have the device	I don’t have a mobile phone	I don't have the device	No, i don't have a profile
297	0	0	0	1	0	0	1	NA	NA	NA	NA	1	1	1	1	1	1	1	0	0	0	0	0	Blue Nile(09)	Atef Ez aldin	Sana Eltaher	2	116	Alazazz	Female	40	No school	Married	7	Own	Not currently employed	1200	No Toilet	NA	I don't have the device	I don't have the device	I don't have the device	I don't have the device	I don't have the device	I don't have the device	I don’t have a mobile phone	I don't have the device	No, i don't have a profile
298	0	0	0	1	1	1	1	NA	NA	NA	NA	0	0	0	0	0	NA	0	0	1	0	0	1	Blue Nile(09)	Atif Ezzeldin	ahmed ali eldirdiry	Rusers	200	Alazaza	Male	51	No school	Married	8	Own	Part time	6000	No Toilet	0	I don't have the device	I don't have the device	I don't have the device	I don't have the device	I don't have the device	I don't have the device	I don’t have a mobile phone	I don't have the device	No, i don't have a profile	Not Applicable
299	1	1	1	1	1	1	1	1	1	1	1	0	0	0	0	0	0	0	0	0	1	0	0	Blue Nile(09)	Atef Ez aldin	Sana Eltaher	2	118	Alazazz	Female	20	No school	Married	0	Own	Not currently employed	1400	No Toilet	NA	I don't have the device	1h	I don't have the device	I don't have the device	I don't have the device	I don't have the device	Make phone calls	I don't have the device	No, i don't have a profile
300	0	0	0	1	1	1	1	NA	NA	NA	NA	0	0	0	0	0	0	0	0	1	1	1	1	Blue Nile(09)	Atef Ez aldin	Sana Eltaher	1	119	Arkwet Center	Female	31	No school	Married	3	Own	Not currently employed	1200	Electricity;Piped water into household;Toilet with seat	NA	2h	I don't have the device	I don't have the device	3h	I don't have the device	I don't have the device	Make phone calls;Send text messages	I don't have the device	No, i don't have a profile
301	0	0	0	1	1	0	1	1	1	1	1	1	1	1	1	1	1	1	1	1	1	0	0	Blue Nile(09)	Atef Ez aldin	Sana Eltaher	1	120	Arkwet North	Female	53	Complete High School	Married	8	Own	Not currently employed	5000	Electricity;Latrine (without seat);Piped water into household;Toilet with seat	NA	3h	2h	I don't have the device	2h	I don't have the device	I don't have the device	Make phone calls;Send text messages	I don't have the device	No, i don't have a profile
302	1	1	1	1	0	0	1	1	1	1	1	0	0	0	0	1	1	1	1	1	0	0	0	Blue Nile(09)	Atef Ez aldin	Sana Eltaher	1	121	Arkwet North	Female	42	Complete university (bachelor’s degree)	Married	2	Own	Part time	2250	Electricity;Piped water into household;Toilet with seat	NA	3h	4h	I don't have the device	I don't have the device	I don't have the device	I don't have the device	Make phone calls;Send text messages	I don't have the device	No, i don't have a profile
303	1	1	1	1	1	1	1	1	1	0	1	0	1	1	1	1	1	1	1	1	0	0	0	Blue Nile(09)	Atef Ez aldin	Sana Eltaher	1	122	Arkwet North	Female	25	Complete High School	Divorced	2	Own	Not currently employed	750	Electricity;Piped water into household;Toilet with seat	NA	5h	3h	I don't have the device	I don't have the device	I don't have the device	I don't have the device	I don’t have a mobile phone	I don't have the device	No, i don't have a profile
304	1	1	1	1	0	0	0	1	1	1	0	0	0	0	0	0	0	1	0	0	0	0	0	Blue Nile(09)	Atef Ez aldin	mohamed Bshra	2	1	Alazazz	Female	20	Incomplete elementary	Single	0	Own	Not currently employed	4500	No Toilet	NA	I don't have the device	8h	I don't have the device	I don't have the device	I don't have the device	I don't have the device	I don’t have a mobile phone	I don't have the device	No, i don't have a profile
305	1	NA	0	1	1	0	1	0	0	NA	0	0	0	0	0	0	0	0	0	1	0	0	1	Blue Nile(09)	Atef Ez aldin	mohamed Bshra	2	2	Alazazz	Male	78	Complete elementary	Married	7	Own	Full time	1000	No Toilet	NA	I don't have the device	I don't have the device	I don't have the device	4	I don't have the device	I don't have the device	Make phone calls	0	No, i don't have a profile
306	1	1	1	1	1	0	1	1	1	0	1	0	1	1	1	1	1	1	1	0	1	0	0	Blue Nile(09)	Atef Ez aldin	Sana Eltaher	1	3	Arkwet North	Female	37	Complete university (bachelor’s degree)	Married	3	Own	Part time	3000	Toilet with seat	NA	2h	1h	1.5h	3h	1h	1h	Browse or surf the Internet; Make phone calls; Send/read emails;Send text messages	2h	Facebook; Twitter; Whatsapp;Other	emo
307	NA	NA	NA	1	1	1	1	NA	NA	NA	NA	1	0	0	1	1	0	1	0	0	0	0	0	Blue Nile(09)	Atef Ez aldin	Sana Eltaher	1	4	Arkwet North	Female	55	No school	Married	7	Rent	Not currently employed	300	Electricity;Piped water into household;Toilet with seat	NA	1h	I don't have the device	I don't have the device	I don't have the device	I don't have the device	I don't have the device	I don’t have a mobile phone	I don't have the device	No, i don't have a profile
308	0	0	NA	1	0	1	1	1	1	0	1	1	1	1	0	1	1	1	0	0	0	0	0	Blue Nile(09)	Atef Ez aldin	Sana Eltaher	1	5	Arkwet North	Female	32	Complete university (bachelor’s degree)	Married	6	Own	Part time	900	Electricity;Piped water into household;Toilet with seat	NA	2h	I don't have the device	1.5h	2h	I don't have the device	I don't have the device	Browse or surf the Internet; Make phone calls;Send text messages	1h	No, i don't have a profile
309	1	1	0	1	1	1	NA	1	1	1	0	1	0	0	0	0	0	0	0	1	0	1	NA	Blue Nile(09)	Atif Ezzeldin	Amani Ebrahem	Damazin	89	Arkwet	Female	22	Incomplete university (bachelors degree)	Single	Not Applicable	Share with others	Not currently employed	20000	Electricity;Latrine (without seat);Piped water into household	0	5	I don't have the device	7	7	I don't have the device	I don't have the device	Browse or surf the Internet; Make phone calls; Send/read emails;Send text messages;Use apps	7	Facebook; Whatsapp	Not Applicable
310	1	1	1	1	0	0	0	1	1	0	1	1	1	1	1	1	1	1	1	0	0	0	0	Blue Nile(09)	Atef Ez aldin	Sana Eltaher	1	7	Arkwet North	Female	20	Incomplete high school	Married	1	Own	Not currently employed	2100	Electricity;Piped water into household;Toilet with seat	NA	2ا	I don't have the device	1.5h	1.5h	I don't have the device	I don't have the device	Browse or surf the Internet; Make phone calls;Send text messages	0.5h	Facebook; Whatsapp
311	0	0	0	1	1	NA	NA	NA	NA	NA	NA	0	NA	0	0	0	NA	0	NA	1	1	NA	NA	Blue Nile(09)	Atef Ez aldin	mohamed Bshra	2	8	Alazazz	Male	45	No school	Married	10	Own	Full time	1000	No Toilet	NA	I don't have the device	I don't have the device	I don't have the device	I don't have the device	I don't have the device	I don't have the device	Make phone calls	3	No, i don't have a profile
312	1	1	1	0	0	0	0	1	1	1	1	1	1	1	1	1	1	1	1	0	0	0	0	Blue Nile(09)	Atef Ez aldin	Sana Eltaher	2	9	Alazazz alazaza	Female	19	Complete university (bachelor’s degree)	Single	0	Own	Not currently employed	1600	No Toilet	NA	I don't Know	6hurs	I don't have the device	3hurs	I don't have the device	I don't have the device	Make phone calls;Send text messages	0	No, i don't have a profile
313	1	NA	1	0	0	0	1	1	1	0	0	1	0	0	0	0	0	0	0	0	0	0	0	Blue Nile(09)	Atef Ez aldin	Sana Eltaher	2	10	Alazazz	Female	25	No school	Married	3	Own	Not currently employed	4000	No Toilet	NA	I don't have the device	4	I don't have the device	I don't have the device	I don't have the device	I don't have the device	I don’t have a mobile phone	0	No, i don't have a profile
314	1	1	1	0	0	0	0	0	1	1	0	0	0	0	0	0	0	1	1	0	0	0	0	Blue Nile(09)	Atef Ez aldin	Sana Eltaher	2	11	Alazazz	Female	24	No school	Married	3	Own	Not currently employed	3000	No Toilet	NA	I don't have the device	I don't have the device	I don't have the device	I don't have the device	I don't have the device	I don't have the device	Make phone calls	3h	No, i don't have a profile
315	1	1	1	0	0	0	0	0	0	0	0	0	0	0	0	0	0	0	0	0	0	0	0	Blue Nile(09)	Ahmad Osman	Altaher Abdrhman	Aldamazen	5	Arkawet	Male	57	Complete High School	Married	3	Own	Full time	4500	Electricity;Latrine (without seat);Piped water into household	NA	3	2	I don't have the device	2	I don't have the device	I don't have the device	Make phone calls	I don't have the device	No, i don't have a profile
316	1	1	1	0	0	0	1	0	0	0	0	0	0	1	0	0	0	1	0	0	0	0	0	Blue Nile(09)	Atef Ez aldin	Sana Eltaher	2	13	Alazazz	Female	30	No school	Married	7	Own	Not currently employed	3000	No Toilet	NA	I don't have the device	2h	I don't have the device	I don't have the device	I don't have the device	I don't have the device	I don’t have a mobile phone	I don't have the device	No, i don't have a profile
317	NA	NA	NA	NA	NA	NA	NA	NA	NA	NA	NA	NA	NA	NA	NA	NA	NA	NA	NA	NA	NA	NA	NA	Blue Nile(09)	Atef Ez aldin	mohamed Bshra	2	14	Alazazz	Male	36	Incomplete elementary	Married	8	Own	Part time	100	No Toilet	NA	I don't have the device	I don't have the device	I don't have the device	I don't Know	I don't have the device	I don't have the device	Make phone calls	0	No, i don't have a profile
318	1	NA	1	1	1	0	1	1	0	NA	1	1	1	1	1	0	0	1	1	1	1	0	0	Blue Nile(09)	Atef Ez aldin	mohamed Bshra	2	15	Alazazz	Male	24	Complete university (bachelor’s degree)	Single	0	Share with others	Full time	1000	No Toilet	NA	I don't have the device	8	4	12	0	3	Browse or surf the Internet; Make phone calls;Send text messages;Use apps	0	Facebook; Whatsapp
319	1	NA	0	1	1	0	1	0	0	NA	0	0	0	0	0	0	0	0	0	1	0	0	1	Blue Nile(09)	Atef Ez aldin	mohamed Bshra	2	16	Alazazz	Male	78	Complete elementary	Married	7	Own	Full time	1000	No Toilet	NA	I don't have the device	I don't have the device	I don't have the device	4	I don't have the device	I don't have the device	Make phone calls	0	No, i don't have a profile
320	0	0	0	1	1	0	1	NA	NA	NA	NA	0	0	0	0	0	0	0	0	1	1	0	1	Blue Nile(09)	Atef Ez aldin	mohamed Bshra	2	17	Alazazz	Male	41	No school	Married	10	Share with others	Full time	4000	No Toilet	NA	I don't have the device	I don't have the device	I don't have the device	5	I don't have the device	I don't have the device	Make phone calls	I don't have the device	No, i don't have a profile
321	NA	NA	NA	NA	NA	NA	NA	NA	NA	NA	NA	NA	NA	NA	NA	NA	NA	NA	NA	NA	NA	NA	NA	Blue Nile(09)	Ahmad Osman	Altaher Abdrhman	rousseirs	11	alazzah	Male	23	No school	Married	1	Own	Full time	2250	No Toilet	NA	I don't have the device	I don't have the device	I don't have the device	3	0	0	Make phone calls	0	No, i don't have a profile
322	1	1	1	1	NA	NA	1	0	NA	NA	0	0	0	NA	0	0	NA	NA	0	0	NA	NA	0	Blue Nile(09)	Ahmad Osman	Altaher Abdrhman	rousseirs	12	alazzah	Male	50	No school	Married	7	Own	Full time	1800		NA	I don't have the device	I don't have the device	I don't have the device	8	I don't Know	I don't Know	Make phone calls	I don't have the device	No, i don't have a profile
323	1	1	1	NA	NA	0	NA	0	NA	0	0	0	0	NA	0	0	0	0	0	NA	NA	0	NA	Blue Nile(09)	Ahmad Osman	Alaher Abdrhman	rousseirs	13	alazzah	Male	26	Complete university (bachelor’s degree)	Married	1	Own	Not currently employed	1500	Toilet with seat	NA	I don't have the device	I don't have the device	3	7	I don't Know	I don't Know	Browse or surf the Internet; Make phone calls;Send text messages	4	Facebook; Whatsapp
324	0	0	0	1	NA	NA	1	0	NA	0	0	NA	NA	NA	NA	NA	NA	NA	0	0	NA	NA	0	Blue Nile(09)	Ahmad Osman	Altaher Abdrhman	rousseirs	14	alazzah	Male	25	No school	Single	0	Own	Not currently employed	1500	No Toilet	NA	I don't have the device	I don't have the device	3	3	I don't have the device	I don't have the device	Browse or surf the Internet; Make phone calls;Send text messages	I don't have the device	Facebook; Whatsapp
325	1	1	1	0	NA	0	1	0	NA	NA	0	0	0	0	0	0	0	0	0	0	NA	0	0	Blue Nile(09)	Ahmad Osman	Altaher Abdrhman	rousseirs	15	alazzah	Male	24	No school	Single	0	Share with others	Part time	2400	Toilet with seat	NA	I don't have the device	I don't have the device	I don't have the device	4	I don't have the device	I don't have the device	Make phone calls	I don't have the device	No, i don't have a profile
326	1	1	1	NA	0	0	NA	0	NA	0	0	NA	0	NA	0	0	NA	0	0	NA	0	0	NA	Blue Nile(09)	Ahmad Osman	Altaher Abdrhman	rousseirs	16	alazzah	Male	28	No school	Married	3	Own	Full time	2400	Toilet with seat	NA	I don't have the device	8	I don't have the device	I don't have the device	0	0	I don’t have a mobile phone	I don't have the device	No, i don't have a profile
327	1	1	1	NA	0	0	NA	0	NA	NA	0	0	0	NA	0	NA	0	0	0	NA	0	0	NA	Blue Nile(09)	Ahmad Osman	Altaher Abdrhman	rousseirs	17	alazzah	Male	33	Incomplete elementary	Married	2	Own	Part time	1800	Toilet with seat	NA	I don't have the device	6	I don't have the device	7	I don't Know	I don't Know	Make phone calls	I don't have the device	No, i don't have a profile
328	1	1	1	NA	NA	0	NA	0	0	NA	0	0	0	0	0	0	0	0	0	NA	NA	0	NA	Blue Nile(09)	Ahmad Osman	Altaher Abdrhman	rousseirs	18	alazzah	Male	19	No school	Single	0	Share with others	Not currently employed	1200	Toilet with seat	NA	I don't have the device	I don't have the device	I don't have the device	I don't have the device	I don't have the device	I don't have the device	I don’t have a mobile phone	I don't have the device	No, i don't have a profile
329	1	1	1	NA	0	0	NA	0	0	0	0	0	0	0	0	0	0	0	0	NA	0	0	NA	Blue Nile(09)	Ahmad Osman	Altaher Abdrhman	rousseirs	19	alazzah	Male	36	Complete elementary	Married	6	Own	Full time	1800	Toilet with seat	NA	I don't have the device	0	I don't have the device	9	I don't Know	I don't Know	Make phone calls;Send text messages	0	No, i don't have a profile
330	1	1	1	1	1	0	1	0	0	0	0	0	0	0	0	0	0	0	0	0	0	0	0	Blue Nile(09)	Ahmad Osman	Altaher Abdrhman	rousseirs	20	alazzah	Male	55	No school	Married	6	Own	Part time	3000		NA	I don't have the device	I don't have the device	I don't have the device	I don't have the device	I don't have the device	I don't have the device	I don’t have a mobile phone	I don't have the device	No, i don't have a profile
331	1	1	1	1	0	0	0	0	1	0	0	1	1	1	1	1	1	1	1	0	0	0	0	Blue Nile(09)	Ahmad Osman	Altaher Abdrhman	rousseirs	21	alazzah	Male	20	Complete High School	Single	0	Share with others	Not currently employed	3000	Toilet with seat	NA	0	5	8	12	1	1	Browse or surf the Internet; Make phone calls;Send text messages	6	Facebook; Whatsapp
332	1	1	1	1	1	1	1	1	1	1	1	0	0	0	1	0	0	0	NA	0	1	0	1	Blue Nile(09)	Ahmad Osman	Altaher Abdrhman	rousseirs	22	alazzah	Male	42	No school	Married	3	Own	Part time	4500		NA	I don't have the device	I don't have the device	I don't have the device	I don't have the device	I don't have the device	I don't have the device	I don’t have a mobile phone	I don't have the device	No, i don't have a profile
333	1	1	1	1	NA	0	NA	1	1	0	1	0	0	0	0	0	0	0	0	0	NA	0	NA	Blue Nile(09)	Ahmad Osman	Altaher Abdrhman	rousseirs	23	alazzah	Male	30	Incomplete elementary	Married	1	Own	Full time	1500	Toilet with seat	NA	I don't have the device	I don't have the device	I don't have the device	I don't have the device	I don't have the device	I don't have the device	Make phone calls;Send text messages	I don't have the device	No, i don't have a profile
334	1	1	1	0	0	0	0	0	0	0	0	0	0	0	0	0	0	0	0	0	0	0	0	Blue Nile(09)	Ahmad Osman	Altaher Abdrhman	Aldamazen	24	Arkawet	Male	51	No school	Married	1	Own	Part time	3000	Electricity;Piped water into household;Toilet with seat	NA	1	1	I don't have the device	I don't have the device	I don't have the device	I don't have the device	Make phone calls	I don't have the device	No, i don't have a profile
335	0	0	0	0	0	0	0	0	0	0	0	0	0	0	0	0	0	0	0	0	0	0	0	Blue Nile(09)	Ahmad Osman	Altaher Abdrhman	Aldamazen	25	Arkawet	Male	76	No school	Married	3	Own	Not currently employed	3000	Latrine (without seat);Piped water into household	NA	I don't have the device	I don't have the device	I don't have the device	1	I don't have the device	I don't have the device	Make phone calls	I don't have the device	No, i don't have a profile
336	1	1	1	0	0	0	0	0	0	0	0	0	0	0	0	0	0	0	0	0	0	0	0	Blue Nile(09)	Ahmad Osman	Altaher Abdrhman	Aldamazen	26	Arkawet	Male	49	No school	Married	3	Own	Not currently employed	4000	Electricity;Latrine (without seat);Piped water into household	NA	4	2	I don't have the device	1	I don't have the device	I don't have the device	Make phone calls	I don't have the device	No, i don't have a profile
337	0	0	0	1	1	0	1	NA	NA	NA	NA	0	0	0	0	0	0	0	0	1	1	0	1	Blue Nile(09)	atif ezzaldin	Ahmed Aldirdiri	2	157	alazaza	Male	41	No school	Married	10	Share with others	Full time	4000	No Toilet	NA	I don't have the device	I don't have the device	I don't have the device	5	I don't have the device	I don't have the device	Make phone calls	I don't have the device	No, i don't have a profile
338	1	1	1	1	0	0	1	NA	NA	NA	NA	1	1	1	1	1	1	1	1	0	0	0	0	Blue Nile(09)	atif ezzaldin	Ahmed Aldirdiri	2	158	alazaza	Male	22	Incomplete university (bachelors degree)	Single	0	Share with others	Not currently employed	0	No Toilet	NA	2	1	12	10	1	1	Make phone calls;Use apps	4	Facebook; Whatsapp
339	1	1	1	0	1	1	NA	0	0	0	0	0	0	0	0	NA	0	0	NA	0	0	0	NA	Blue Nile(09)	atif ezzaldin	sana altahir	2	159	alazaza	Female	30	No school	Married	8	Own	Not currently employed	1500	Toilet with seat	NA	I don't have the device	4	I don't have the device	I don't have the device	I don't have the device	I don't have the device	I don’t have a mobile phone	I don't have the device	No, i don't have a profile
340	NA	0	NA	1	1	1	1	NA	NA	NA	NA	0	0	0	0	0	0	0	0	0	0	0	0	Blue Nile(09)	atif ezzaldin	sana altahir	2	160	alazaza	Female	35	No school	Married	4	Own	Not currently employed	1000	Toilet with seat	NA	I don't have the device	4	I don't have the device	I don't have the device	I don't have the device	I don't have the device	I don’t have a mobile phone	I don't have the device	No, i don't have a profile
341	0	0	0	1	1	0	1	0	0	0	0	0	0	0	0	0	0	0	0	0	0	0	0	Blue Nile(09)	atif ezzaldin	sana altahir	2	161	alazaza	Female	25	No school	Married	2	Own	Not currently employed	1500	Toilet with seat	NA	I don't have the device	I don't have the device	I don't have the device	I don't have the device	I don't have the device	I don't have the device	I don’t have a mobile phone	I don't have the device	No, i don't have a profile
342	1	0	0	1	1	0	0	0	0	0	1	0	0	0	0	0	0	0	0	0	0	0	0	Blue Nile(09)	atif ezzaldin	sana altahir	2	162	alazaza	Female	30	Incomplete elementary	Married	5	Own	Not currently employed	1000	Toilet with seat	NA	I don't have the device	I don't have the device	I don't have the device	I don't have the device	I don't have the device	I don't have the device	I don’t have a mobile phone	I don't have the device	No, i don't have a profile
343	1	1	1	1	1	1	1	1	0	0	0	1	0	0	0	0	0	0	0	0	0	0	0	Blue Nile(09)	atif ezzaldin	Ahmed Aldirdiri	2	163	alazaza	Male	62	Incomplete elementary	Married	5	Own	Not currently employed	1000	Toilet with seat	NA	I don't have the device	I don't have the device	I don't have the device	I don't have the device	I don't have the device	I don't have the device	I don’t have a mobile phone	I don't have the device	No, i don't have a profile
344	1	0	0	NA	NA	0	0	1	1	0	0	0	0	0	0	0	NA	NA	NA	NA	NA	0	0	Blue Nile(09)	atif ezzaldin	Ahmed Aldirdiri	2	164	alazaza	Male	27	No school	Married	0	Own	Full time	300	Toilet with seat	NA	2	2	I don't have the device	3	I don't have the device	I don't have the device	I don’t have a mobile phone	I don't have the device	No, i don't have a profile
345	1	1	1	NA	NA	0	NA	0	0	0	0	0	0	0	0	0	0	0	0	NA	NA	0	NA	Blue Nile(09)	atif ezzaldin	Ahmed Aldirdiri	1	165	arkweet	Male	37	Incomplete high school	Married	4	Own	Part time	2700	Electricity;Piped water into household;Toilet with seat	NA	2	1	2	4	1	2	Browse or surf the Internet; Make phone calls;Send text messages;Use apps	2	Facebook; Whatsapp
346	1	0	0	1	1	1	1	0	0	0	0	0	0	0	0	NA	0	0	NA	0	0	1	0	Blue Nile(09)	atif ezzaldin	Ahmed Aldirdiri	1	166	RKWEET	Male	29	Incomplete university (bachelors degree)	Married	2	Rent	Part time	2000	Electricity;Piped water into household;Toilet with seat	NA	2	I don't have the device	4	I don't Know	I don't have the device	I don't have the device	Browse or surf the Internet; Make phone calls; Send/read emails;Send text messages;Use apps	I don't Know	Facebook; Instagram; Viber; Whatsapp
347	1	1	1	1	1	0	0	0	0	0	0	0	0	0	0	0	0	0	0	0	0	0	0	Blue Nile(09)	atif ezzaldin	Ahmed Aldirdiri	1	167	RKWEET	Male	20	Incomplete university (bachelors degree)	Single	0	Share with others	Not currently employed	300	Electricity;Latrine (without seat);Piped water into household;Toilet with seat	NA	3	I don't have the device	2	4	I don't have the device	I don't have the device	Browse or surf the Internet; Make phone calls;Send text messages;Use apps	I don't Know	Facebook; Whatsapp
348	1	1	1	1	1	0	0	0	0	0	0	0	0	0	0	0	0	0	0	0	0	0	0	Blue Nile(09)	atif ezzaldin	sana altahir	1	168	RKWEET	Female	33	Incomplete elementary	Married	2	Rent	Full time	2000	Electricity;Latrine (without seat);Piped water into household	NA	2	I don't have the device	I don't have the device	4	I don't have the device	I don't have the device	Make phone calls;Send text messages	I don't have the device	No, i don't have a profile
349	1	0	1	1	1	0	0	0	0	0	0	0	0	0	0	0	0	0	0	0	1	0	0	Blue Nile(09)	atif ezzaldin	sana altahir	1	169	RKWEET	Female	24	Incomplete university (bachelors degree)	Single	0	Own	Full time	3000	Electricity;Piped water into household	NA	3	2	2	4	I don't have the device	I don't Know	Browse or surf the Internet; Make phone calls; Send/read emails;Send text messages;Use apps	I don't Know	Facebook; Whatsapp
350	1	1	1	1	1	0	0	0	0	0	0	0	0	0	0	0	0	0	0	0	0	0	0	Blue Nile(09)	atif ezzaldin	sana altahir	1	170	RKWEET	Female	20	Incomplete university (bachelors degree)	Single	0	Share with others	Not currently employed	2500	Electricity;Latrine (without seat);Piped water into household	NA	4	I don't have the device	3	4	I don't have the device	I don't have the device	Browse or surf the Internet; Make phone calls;Send text messages;Use apps	I don't have the device	Facebook; Whatsapp
351	1	1	1	1	1	0	0	0	0	0	0	1	0	0	0	0	1	0	0	0	0	0	0	Blue Nile(09)	atif ezzaldin	sana altahir	1	171	RKWEET	Female	31	Incomplete high school	Married	3	Own	Part time	2000	Electricity;Latrine (without seat);Piped water into household	NA	2	I don't have the device	I don't have the device	3	I don't have the device	I don't have the device	Make phone calls;Send text messages;Use apps	I don't Know	Facebook; Whatsapp
352	1	1	1	0	0	0	0	0	0	0	0	0	0	0	0	0	0	0	0	0	0	0	0	Blue Nile(09)	Ahmad Osman	Altaher Abdrhman	Aldamazen	42	Arkawet	Male	26	Complete university (bachelor’s degree)	Married	1	Own	Part time	2100	Electricity;Piped water into household;Toilet with seat	NA	3	I don't have the device	2	2	I don't have the device	I don't have the device	Make phone calls;Use apps	2	Facebook	NA
353	1	1	1	0	0	0	0	0	0	0	0	0	0	0	0	0	0	0	0	0	0	0	0	Blue Nile(09)	Ahmad Osman	Altaher Abdrhman	Aldamazen	43	Argawet	Male	31	Complete elementary	Single	0	Rent	Part time	1200	Electricity;Piped water into household;Toilet with seat	NA	4	1	3	2	I don't have the device	I don't have the device	Make phone calls;Use apps	4	Facebook
354	1	1	1	1	1	0	0	0	1	1	1	1	1	1	1	1	1	1	1	0	0	0	0	Blue Nile(09)	Ahmad Osman	Altaher Abdrhman	rousseirs	44	alazzah	Male	46	Incomplete elementary	Married	12	Own	Full time	1500		NA	I don't have the device	I don't have the device	I don't have the device	I don't have the device	I don't have the device	I don't have the device	I don’t have a mobile phone	I don't have the device	No, i don't have a profile
355	NA	NA	NA	1	0	0	1	NA	NA	NA	NA	1	1	1	1	1	1	1	1	0	0	0	0	Blue Nile(09)	Ahmad Osman	Altaher Abdrhman	rousseirs	45	alazzah	Male	66	No school	Married	28	Own	Not currently employed	1700		NA	I don't have the device	I don't have the device	I don't have the device	I don't have the device	I don't have the device	I don't have the device	I don’t have a mobile phone	I don't have the device	No, i don't have a profile
356	1	1	0	0	0	0	0	0	0	0	0	0	0	0	0	0	0	0	0	0	0	0	0	Blue Nile(09)	Ahmad Osman	Altaher Abdrhman	rousseirs	46	alazzah	Male	39	No school	Married	3	Own	Part time	2100		NA	I don't have the device	I don't have the device	I don't have the device	I don't Know	I don't have the device	I don't have the device	Make phone calls	I don't have the device	No, i don't have a profile
357	1	0	1	1	NA	0	0	0	0	0	0	0	0	0	0	0	0	0	0	0	NA	0	0	Blue Nile(09)	atif ezzaldin	Ahmed Aldirdiri	1	177	RKWEET	Male	54	Incomplete elementary	Married	7	Own	Part time	3000	Electricity;Piped water into household;Toilet with seat	NA	2	3	I don't have the device	3	I don't have the device	I don't have the device	Make phone calls;Send text messages	I don't have the device	No, i don't have a profile
358	1	1	1	1	1	NA	NA	0	0	0	0	0	0	0	0	0	0	0	0	0	0	NA	NA	Blue Nile(09)	atif ezzaldin	Ahmed Aldirdiri	1	178	RKWEET	Male	26	Complete university (bachelor’s degree)	Single	0	Share with others	Part time	4000	Electricity;Latrine (without seat);Piped water into household	NA	3	2	3	3	I don't have the device	1	Browse or surf the Internet; Make phone calls; Send/read emails;Send text messages;Use apps	I don't Know	Facebook; Instagram; Viber; Whatsapp
359	0	0	0	1	1	1	1	NA	NA	NA	NA	0	NA	NA	NA	0	0	0	NA	1	0	0	0	Blue Nile(09)	atif ezzaldin	Ahmed Aldirdiri	1	179	RKWEET	Male	71	Religious school	Married	5	Own	Full time	2000	Electricity;Latrine (without seat);Piped water into household	NA	1	3	I don't have the device	2	I don't have the device	I don't have the device	Make phone calls	I don't have the device	No, i don't have a profile
360	1	0	1	1	1	0	0	0	0	0	0	0	0	0	0	NA	0	0	0	0	0	0	0	Blue Nile(09)	atif ezzaldin	Ahmed Aldirdiri	1	180	RKWEET	Male	34	Complete High School	Married	3	Own	Part time	2000	Electricity;Piped water into household;Toilet with seat	NA	3	I don't have the device	2	3	I don't have the device	I don't have the device	Browse or surf the Internet; Make phone calls;Send text messages;Use apps	I don't Know	Facebook; Whatsapp
361	1	1	1	1	1	0	0	NA	NA	NA	NA	0	0	0	0	0	0	0	0	0	0	0	0	Blue Nile(09)	atif ezzaldin	Ahmed Aldirdiri	2	181	alazaza	Male	42	Incomplete high school	Married	4	Own	Part time	2000	Electricity;Latrine (without seat);Piped water into household	NA	2	2	2	2	I don't have the device	2	Browse or surf the Internet; Make phone calls;Send text messages;Use apps	I don't Know	Facebook; Whatsapp
362	1	1	0	1	1	0	0	0	0	0	0	1	0	0	0	1	0	0	0	0	0	0	0	Blue Nile(09)	atif ezzaldin	Ahmed Aldirdiri	1	182	RKWEET	Male	19	Incomplete university (bachelors degree)	Single	0	Share with others	Not currently employed	3000	Electricity;Latrine (without seat);Piped water into household	NA	4	2	3	2	I don't have the device	I don't have the device	Browse or surf the Internet; Make phone calls; Send/read emails;Send text messages;Use apps	I don't Know	Facebook; Whatsapp
363	0	0	0	1	1	0	1	NA	NA	NA	NA	0	0	0	0	0	0	0	0	1	1	0	1	Blue Nile(09)	atif ezzaldin	Ahmed Aldirdiri	2	183	alazaza	Male	41	No school	Married	10	Share with others	Full time	4000	No Toilet	NA	I don't have the device	I don't have the device	I don't have the device	5	I don't have the device	I don't have the device	Make phone calls	I don't have the device	No, i don't have a profile
364	1	1	1	1	1	0	0	1	1	1	1	0	0	0	0	0	0	0	0	0	0	0	0	Blue Nile(09)	atif ezzaldin	Ahmed Aldirdiri	2	184	alazaza	Male	23	Incomplete university (bachelors degree)	Single	0	Share with others	Not currently employed	2000	Electricity;Latrine (without seat);Piped water into household	NA	4	I don't have the device	4	2	I don't have the device	I don't have the device	Make phone calls;Send text messages;Use apps	I don't Know	Facebook; Instagram; Viber; Whatsapp
365	1	1	1	NA	NA	0	NA	0	0	0	0	0	0	0	0	0	0	0	0	NA	NA	0	NA	Blue Nile(09)	Ahmad Osman	Altaher Abdrhman	rousseirs	55	alazzah	Male	46	No school	Married	6	Own	Full time	2700	Electricity;Toilet with seat	NA	4	0	I don't have the device	7	I don't Know	I don't Know	Make phone calls	I don't have the device	No, i don't have a profile
366	1	1	1	1	1	NA	1	NA	NA	0	NA	0	0	NA	0	NA	0	NA	NA	0	0	NA	0	Blue Nile(09)	Ahmad Osman	Altaher Abdrhman	rousseirs	56	alazzah	Male	30	No school	Married	4	Own	Full time	3000	Toilet with seat	NA	I don't have the device	I don't Know	I don't have the device	6	0	0	Make phone calls	0	No, i don't have a profile
367	1	1	1	NA	NA	0	NA	0	0	0	0	0	0	0	0	0	0	0	0	NA	NA	0	NA	Blue Nile(09)	Ahmad Osman	Altaher Abdrhman	rousseirs	57	alazzah	Male	52	No school	Married	6	Own	Full time	3000	No Toilet	NA	I don't have the device	3	I don't have the device	9	I don't Know	I don't Know	Make phone calls	I don't have the device	No, i don't have a profile
368	1	1	1	NA	NA	0	0	0	0	0	0	0	0	0	0	0	0	0	0	NA	NA	0	0	Blue Nile(09)	Ahmad Osman	Altaher Abdrhman	rousseirs	58	alazzah	Male	27	Incomplete high school	Married	2	Share with others	Full time	1800	No Toilet	NA	I don't have the device	4	I don't have the device	6	I don't Know	I don't Know	Make phone calls	I don't have the device	No, i don't have a profile
369	1	1	1	1	1	0	0	1	0	0	0	0	0	0	0	0	0	0	0	0	0	0	0	Blue Nile(09)	atif ezzaldin	sana altahir	1	189	RKWEET	Female	37	Complete High School	Married	0	Own	Not currently employed	1500	Electricity;Latrine (without seat);Piped water into household	NA	6	I don't have the device	I don't have the device	4	I don't have the device	I don't have the device	Make phone calls;Send text messages	I don't have the device	No, i don't have a profile
370	1	1	1	1	1	0	0	0	0	0	0	0	0	0	0	0	0	0	0	0	0	0	0	Blue Nile(09)	atif ezzaldin	sana altahir	1	190	RKWEET	Female	42	Incomplete elementary	Married	4	Own	Not currently employed	3000	Electricity;Latrine (without seat);Piped water into household	NA	3	I don't have the device	I don't have the device	2	I don't have the device	I don't have the device	Make phone calls	I don't have the device	No, i don't have a profile
371	1	1	1	1	1	1	1	0	0	0	0	0	0	0	0	0	0	0	0	0	0	0	0	Blue Nile(09)	atif ezzaldin	sana altahir	1	191	RKWEET	Female	22	Complete High School	Married	1	Rent	Not currently employed	2000	Electricity;Latrine (without seat);Piped water into household	NA	3	I don't have the device	I don't have the device	3	I don't have the device	I don't have the device	Make phone calls	I don't have the device	No, i don't have a profile
372	1	1	1	1	1	0	0	0	0	0	0	0	0	0	0	0	0	0	0	0	0	0	0	Blue Nile(09)	atif ezzaldin	sana altahir	1	192	RKWEET	Female	22	Incomplete elementary	Single		Share with others	Part time	3000	Electricity;Latrine (without seat);Piped water into household	NA	3	2	3	4	I don't have the device	I don't have the device	Browse or surf the Internet; Make phone calls;Send text messages	I don't have the device	Facebook; Whatsapp
373	0	1	1	1	1	0	0	0	0	0	0	0	0	0	0	0	0	0	0	0	0	0	0	Blue Nile(09)	atif ezzaldin	sana altahir	1	193	RKWEET	Female	30	Incomplete university (bachelors degree)	Married	3	Own	Not currently employed	3000	Electricity;Latrine (without seat);Piped water into household	NA	2	I don't have the device	2	3	I don't have the device	I don't have the device	Browse or surf the Internet; Make phone calls; Send/read emails;Send text messages;Use apps	12	Facebook; Instagram; Whatsapp
374	1	1	1	0	0	0	0	0	0	0	0	0	0	0	0	0	0	0	0	0	0	0	0	Blue Nile(09)	Ahmad Osman	Altaher Abdrhman	Aldamazen	65	Arkawet	Male	38	Complete High School	Married	5	Own	Full time	2400	Electricity;Piped water into household;Toilet with seat	NA	4	I don't have the device	2	2	I don't have the device	I don't have the device	Make phone calls;Send text messages;Use apps	4	Facebook	NA
375	0	1	1	0	0	0	0	NA	NA	NA	NA	0	NA	0	0	0	0	0	0	0	0	0	0	Blue Nile(09)	atif ezzaldin	Ahmed Aldirdiri	1	195	RKWEET	Male	61	No school	Married	6	Own	Part time	2000	Electricity;Latrine (without seat);Piped water into household	NA	1	2	I don't have the device	1	I don't have the device	I don't have the device	Browse or surf the Internet; Make phone calls;Send text messages	I don't have the device	No, i don't have a profile
376	1	1	1	1	1	1	1	0	0	0	0	0	0	1	0	0	0	0	0	0	0	0	0	Blue Nile(09)	atif ezzaldin	Ahmed Aldirdiri	1	196	RKWEET	Male	37	Complete High School	Married	2	Own	Full time	3000	Electricity;Piped water into household	NA	3	4	2	3	I don't have the device	I don't have the device	Make phone calls;Use apps	I don't have the device	Facebook; Whatsapp
377	1	1	1	1	1	0	0	0	0	0	0	0	0	0	0	0	0	0	0	0	0	0	0	Blue Nile(09)	atif ezzaldin	Ahmed Aldirdiri	1	197	RKWEET	Male	22	Complete High School	Single	0	Share with others	Part time	2000	Electricity;Latrine (without seat);Piped water into household	NA	4	3	2	1	I don't have the device	I don't have the device	Browse or surf the Internet; Make phone calls; Send/read emails;Send text messages;Use apps	I don't Know	Facebook; Instagram; Twitter; Viber; Whatsapp
378	1	0	1	1	1	0	0	0	0	0	0	0	0	NA	0	0	0	0	0	0	0	0	0	Blue Nile(09)	atif ezzaldin	Ahmed Aldirdiri	1	198	RKWEET	Male	35	Complete university (bachelor’s degree)	Married	2	Rent	Full time	3000	Electricity;Latrine (without seat);Piped water into household	NA	2	3	4	2	I don't have the device	1	Browse or surf the Internet; Make phone calls;Send text messages;Use apps	I don't Know	Facebook; Instagram; Viber; Whatsapp
379	NA	NA	NA	NA	NA	NA	NA	NA	NA	NA	NA	NA	NA	NA	NA	NA	NA	NA	NA	NA	NA	NA	NA	Blue Nile(09)	atif ezzaldin	Ahmed Aldirdiri	2	199	alazaza	Male	25	Religious school	Single	0	Share with others	Part time	4000	Toilet with seat	NA	0	I don't have the device	I don't have the device	I don't have the device	1	I don't have the device		Make phone calls, Send text messages		No, i don't have a profile
380	NA	NA	NA	NA	NA	NA	NA	NA	NA	0	0	NA	NA	NA	NA	NA	NA	NA	NA	NA	NA	NA	NA	Blue Nile(09)	atif ezzaldin	Ahmed Aldirdiri	2	200	alazaza	Male	30	Incomplete high school	Single	0	Share with others	Full time	2000	Toilet with seat	NA	0	2	I don't have the device	I don't have the device	1	I don't have the device		Make phone calls, Send text messages		No, i don't have a profile
381	NA	NA	NA	NA	NA	NA	NA	NA	NA	NA	NA	NA	NA	NA	NA	NA	NA	NA	NA	NA	NA	NA	NA	Blue Nile(09)	atif ezzaldin	Ahmed Aldirdiri	2	201	alazaza	Male	48	Incomplete elementary	Married	5	Own	Full time	3000	Toilet with seat	NA	0	2	1	I don't have the device	1	I don't have the device		Make phone calls, Send text messages		No, i don't have a profile
382	0	0	0	0	NA	0	NA	0	0	0	0	0	0	0	0	0	0	0	0	0	NA	0	NA	Blue Nile(09)	Ahmad Osman	Sanaa Altaher	Aldmazen	73	Arkweet	Female	40	No school	Divorced	3	Own	Part time	1500	No Toilet	NA	I don't have the device	6	I don't have the device	2	I don't have the device	I don't have the device	Make phone calls	I don't have the device	No, i don't have a profile
383	NA	NA	NA	NA	NA	NA	NA	NA	NA	NA	NA	0	NA	NA	NA	NA	NA	NA	NA	NA	NA	NA	NA	Blue Nile(09)	atif ezzaldin	Ahmed Aldirdiri	2	203	alazaza	Male	40	No school	Married	8	Own	Full time	4000	No Toilet	NA	0	I don't have the device	I don't have the device	I don't have the device	I don't have the device	I don't have the device				No, i don't have a profile
384	NA	NA	1	1	NA	1	1	NA	NA	0	0	0	NA	0	NA	NA	NA	0	0	0	NA	0	0	Blue Nile(09)	atif ezzaldin	Ahmed Aldirdiri	2	204	alazaza	Male	26	No school	Married	3	Own	Full time	4000	No Toilet	NA	0	I don't have the device	I don't have the device	I don't have the device	I don't have the device	I don't have the device				No, i don't have a profile
385	1	1	1	1	1	0	NA	1	1	0	0	1	1	0	0	0	0	0	0	0	0	0	NA	Blue Nile(09)	Ahmad Osman	Sanaa Altaher	Aldmazen	76	Arkweet	Female	28	Incomplete elementary	Married	3	Rent	Not currently employed	3000	Electricity;Piped water into household;Toilet with seat	NA	2	3	2	2	2	I don't have the device	Make phone calls	I don't have the device	No, i don't have a profile
386	1	NA	1	1	1	0	0	NA	NA	NA	NA	0	0	0	0	0	0	0	0	0	0	0	0	Blue Nile(09)	sana altahir	sana altahir	2	206	alazaza	Female	30	No school	Married	6	Own	Not currently employed	200	Toilet with seat	NA	I don't have the device	2	I don't have the device	6	I don't have the device	I don't have the device	I don’t have a mobile phone	I don't have the device	No, i don't have a profile
387	1	1	0	1	1	1	1	0	0	0	0	0	0	NA	0	0	0	0	0	0	0	0	0	Blue Nile(09)	atif ezzaldin	Ahmed Aldirdiri	1	207	RKWEET	Male	40	Complete elementary	Married	6	Own	Full time	2000	Electricity;Latrine (without seat);Piped water into household	NA	1	2	I don't have the device	2	I don't have the device		Make phone calls	I don't Know	No, i don't have a profile
388	1	1	1	1	1	0	0	0	0	0	0	0	0	0	0	0	0	0	0	0	0	0	0	Blue Nile(09)	atif ezzaldin	Ahmed Aldirdiri	1	208	RKWEET	Male	18	Incomplete high school	Single	0	Share with others	Not currently employed	2000	Electricity;Latrine (without seat);Piped water into household	NA	4	1	2	3	I don't have the device	2	Browse or surf the Internet; Make phone calls;Send text messages;Use apps	I don't Know	Facebook; Instagram; Twitter; Viber; Whatsapp
389	0	0	0	1	1	0	0	NA	NA	NA	NA	1	0	0	0	0	0	1	0	0	0	0	0	Blue Nile(09)	atif ezzaldin	Ahmed Aldirdiri	2	209	RKWEET	Female	59	Incomplete elementary	Married	3	Rent	Not currently employed	3000	Electricity;Latrine (without seat);Piped water into household;Toilet with seat	NA	3	I don't have the device	I don't have the device	2	I don't have the device	I don't have the device	I don’t have a mobile phone	I don't have the device	No, i don't have a profile
390	1	0	1	1	1	0	0	0	0	0	0	0	0	0	0	0	0	0	0	0	0	0	0	Blue Nile(09)	atif ezzaldin	Ahmed Aldirdiri	2	210	RKWEET	Female	27	Complete High School	Married	2	Rent	Not currently employed	2500	Electricity;Latrine (without seat);Piped water into household	NA	5	I don't have the device	I don't have the device	2	I don't have the device	I don't have the device	Make phone calls	I don't have the device	No, i don't have a profile
391	1	1	1	0	0	0	0	1	0	1	1	1	1	1	1	1	1	1	1	0	0	0	0	Blue Nile(09)	Ahmad Osman	Sanaa Altaher	Aldmazen	82	Arkweet	Female	35	Complete university (bachelor’s degree)	Married	3	Own	Part time	3200	Electricity;Piped water into household;Toilet with seat	NA	3	3	1	2	1	1	Browse or surf the Internet; Make phone calls; Send/read emails;Send text messages	I don't have the device	Facebook; Whatsapp
392	NA	NA	NA	0	0	0	0	NA	NA	NA	NA	1	0	0	0	1	0	0	0	0	0	0	0	Blue Nile(09)	Atif Ezzeldin	ahmed ali eldirdiry	Damazin	52	Arkwet	Male	47	Incomplete high school	Married	5	Share with others	Part time	2000	Electricity;No Toilet ;Piped water into household	0	3	2	I don't Know	I don't Know	I don't have the device	I don't have the device	Make phone calls;Use apps	I don't Know	Whatsapp	Not Applicable
393	1	1	1	0	0	0	0	1	1	0	0	0	1	1	1	1	1	1	1	0	0	0	0	Blue Nile(09)	Ahmad Osman	Sanaa Altaher	Aldmazen	203	Arkweet	Female	38	Complete High School	Married	5	Own	Not currently employed	4000	Electricity;Piped water into household;Toilet with seat	NA	2	1	I don't have the device	2	I don't have the device	I don't have the device	Make phone calls;Send text messages	I don't have the device	No, i don't have a profile
394	0	0	0	0	0	0	0	NA	NA	NA	NA	NA	0	NA	0	0	0	0	0	0	0	0	0	Blue Nile(09)	Atif Ezzeldin	Amani Ebrahem	Damazin	53	Arkwet	Female	48	Complete elementary	Married	7	Own	Not currently employed	3000	Electricity;Piped water into household;Toilet with seat	0	5	2	0	0	0	0	I don’t have a mobile phone	I don't have the device	No, i don't have a profile	Not Applicable
395	1	NA	NA	0	0	0	0	NA	NA	NA	NA	0	0	0	0	0	0	0	0	0	0	0	0	Blue Nile(09)	Atif Ezzeldin	ahmed ali eldirdiry	Damazin	54	Arkwet	Male	61	Complete elementary	Married	9	Own	Part time	3000	Electricity;Piped water into household	0	4	I don't have the device	I don't have the device	0	I don't Know	I don't Know	Make phone calls;Send text messages	I don't have the device	No, i don't have a profile	Not Applicable
396	1	0	1	0	0	0	0	0	0	0	0	0	0	0	0	0	0	0	0	0	0	0	0	Blue Nile(09)	Atif Ezzeldin	Amani Ebrahem	Damazin	55	Arkwet	Female	33	Religious school	Married	3	Own	Part time	1500	Electricity;No Toilet ;Piped water into household	0	1	3	I don't have the device	I don't have the device	I don't have the device	I don't have the device	I don’t have a mobile phone	I don't have the device	No, i don't have a profile	Not Applicable
397	1	1	1	1	1	1	1	0	0	0	0	NA	0	0	NA	NA	0	0	1	0	0	0	0	Blue Nile(09)	Atif Ezzeldin	ahmed ali eldirdiry	Damazin	56	Arkwet	Male	26	Incomplete university (bachelors degree)	Single	Not Applicable	Share with others	Full time	4000	Electricity;Latrine (without seat);Piped water into household;Toilet with seat	0	I don't Know	I don't Know	I don't Know	I don't Know	I don't Know	I don't Know	Make phone calls;Send text messages;Use apps	7	Facebook; Whatsapp	Not Applicable
398	1	0	1	NA	NA	NA	NA	1	0	0	0	1	0	0	0	0	0	0	0	NA	NA	NA	NA	Blue Nile(09)	Atif Ezzeldin	Amani Ebrahem	Damazin	57	Arkwet	Female	24	Complete university (bachelor’s degree)	Single	Not Applicable	Share with others	Not currently employed	1800	Electricity;Piped water into household	0	7	1	5	6	I don't have the device	1	Make phone calls;Send text messages;Use apps	I don't have the device	Facebook; Whatsapp	Not Applicable
399	0	0	1	1	1	1	1	0	NA	0	0	NA	0	NA	0	0	0	NA	0	1	1	1	1	Blue Nile(09)	Atif Ezzeldin	ahmed ali eldirdiry	Damazin	58	Arkwet	Male	50	Incomplete elementary	Married	6	Own	Full time	1500	Electricity;Latrine (without seat);Piped water into household	0	1	3	I don't have the device	3	I don't have the device	2	Make phone calls	I don't have the device	No, i don't have a profile	Not Applicable
400	1	1	1	0	0	0	0	1	0	1	1	0	0	1	1	1	1	1	1	0	0	0	0	Blue Nile(09)	Ahmad Osman	Sanaa Altaher	Aldmazen	90	Arkweet	Female	33	Incomplete university (bachelors degree)	Married	2	Own	Part time	4000	Electricity;Latrine (without seat);Piped water into household;Toilet with seat	NA	4	3	2	5	I don't have the device	I don't have the device	Browse or surf the Internet; Make phone calls;Send text messages	I don't have the device	Facebook;Other	NA
401	1	1	1	1	1	1	1	0	0	0	0	0	0	0	0	0	0	0	0	0	0	0	1	Blue Nile(09)	Ahmad Osman	Sanaa Altaher	Aldmazen	91	Arkweet	Female	23	No school	Married	2	Own	Not currently employed	3500	Electricity;Piped water into household;Toilet with seat	NA	2	I don't have the device	I don't have the device	I don't have the device	3	I don't have the device	Make phone calls;Send text messages	I don't have the device	No, i don't have a profile
402	0	0	0	NA	NA	NA	NA	0	0	0	0	NA	NA	NA	NA	NA	NA	NA	NA	NA	NA	NA	NA	Blue Nile(09)	Atif Ezzeldin	Amani Ebrahem	Damazin	61	Arkwet	Female	35	Complete High School	Married	3	Rent	Part time	3000	Electricity;Latrine (without seat);Piped water into household	0	1	3	0	2	0	1	Make phone calls;Send text messages	3	Facebook; Whatsapp	Not Applicable
403	0	0	0	1	1	1	1	NA	NA	NA	NA	0	0	0	NA	0	0	0	0	1	1	1	1	Blue Nile(09)	Atif Ezzeldin	ahmed ali eldirdiry	Damazin	62	Arkwet	Male	70	Religious school	Married	20	Own	Part time	3500	Electricity;Latrine (without seat);No Toilet ;Piped water into household	0	2	5	I don't have the device	2	I don't have the device	I don't have the device	Make phone calls	I don't have the device	No, i don't have a profile	Not Applicable
404	0	0	0	1	0	0	0	NA	NA	NA	NA	0	0	0	0	0	0	0	0	0	0	0	0	Blue Nile(09)	Atif Ezzeldin	Amani Ebrahem	Damazin	63	Arkwet	Female	65	Religious school	Widowed	8	Own	Not currently employed	1000	Electricity;Latrine (without seat);Piped water into household	0	0	3	0	0	0	0	I don’t have a mobile phone	I don't have the device	No, i don't have a profile	Not Applicable
405	NA	0	1	NA	0	0	0	1	0	0	1	1	1	1	1	1	1	1	1	NA	0	0	0	Blue Nile(09)	Atif Ezzeldin	ahmed ali eldirdiry	Damazin	64	Arkwet	Male	25	Incomplete university (bachelors degree)	Single	Not Applicable	Rent	Part time	3000	Electricity;Latrine (without seat);Piped water into household;Toilet with seat	0	I don't Know	I don't have the device	1	I don't Know	1	2	Make phone calls;Send text messages;Use apps	I don't Know	Facebook; Whatsapp	Not Applicable
406	0	0	0	1	0	0	0	NA	NA	NA	NA	0	0	0	0	0	0	0	0	0	0	0	0	Blue Nile(09)	Atif Ezzeldin	Amani Ebrahem	Damazin	65	Arkwet	Female	65	Religious school	Widowed	8	Own	Not currently employed	1000	Electricity;Latrine (without seat);Piped water into household	0	0	3	0	0	0	0	I don’t have a mobile phone	I don't have the device	No, i don't have a profile	Not Applicable
407	1	1	1	NA	NA	0	1	NA	NA	NA	NA	NA	NA	NA	NA	NA	NA	NA	0	NA	NA	0	0	Blue Nile(09)	Ahmad Osman	Sanaa Altaher	Alrosaers	98	Alazaza	Female	36	No school	Married	7	Own	Part time	900	No Toilet	NA	I don't have the device	I don't have the device	I don't have the device	I don't have the device	I don't have the device	I don't have the device	I don’t have a mobile phone	I don't have the device	No, i don't have a profile
408	0	0	0	1	0	NA	1	NA	NA	NA	NA	NA	NA	NA	NA	NA	NA	NA	NA	0	0	NA	0	Blue Nile(09)	Ahmad Osman	Sanaa Altaher	Alrosaers	99	Alazaza	Female	32	No school	Married	8	Own	Part time	3000	No Toilet	NA	I don't have the device	I don't have the device	I don't have the device	huors	I don't have the device	I don't have the device	Make phone calls	I don't have the device	No, i don't have a profile
409	1	1	1	1	1	0	1	1	0	0	0	1	1	1	1	0	1	0	0	0	0	0	0	Blue Nile(09)	Ahmad Osman	Sanaa Altaher	Alrosaers	100	Alazaza	Female	36	Incomplete elementary	Married	6	Own	Part time	1500	No Toilet	NA	4	5	I don't have the device	3	I don't have the device	I don't have the device	Make phone calls	I don't have the device	No, i don't have a profile
410	1	1	1	1	NA	0	1	0	NA	0	0	0	0	NA	0	0	0	0	0	0	NA	0	0	Blue Nile(09)	Ahmad Osman	Sanaa Altaher	Alrosaers	101	Alazaza	Female	23	No school	Married	2	Own	Not currently employed	2250	No Toilet	NA	I don't have the device	I don't have the device	I don't have the device	I don't have the device	I don't have the device	I don't have the device	I don’t have a mobile phone	I don't have the device	No, i don't have a profile
411	NA	0	1	NA	0	0	0	NA	NA	NA	NA	1	1	1	1	1	1	1	1	NA	0	0	0	Blue Nile(09)	Atif Ezzeldin	ahmed ali eldirdiry	Damazin	70	Arkwet	Male	30	Incomplete university (bachelors degree)	Married	4	Share with others	Part time	4000	Electricity;Latrine (without seat);Piped water into household;Toilet with seat	0	I don't Know	I don't Know	I don't Know	I don't Know	I don't Know	I don't Know	Make phone calls;Send text messages;Use apps	I don't Know	Facebook; Instagram; Viber; Whatsapp	Not Applicable
412	0	0	0	1	1	1	1	NA	NA	NA	NA	NA	NA	NA	NA	NA	NA	NA	NA	1	1	1	1	Blue Nile(09)	Atif Ezzeldin	Amani Ebrahem	Damazin	71	Arkwet	Female	65	Religious school	Widowed	6	Own	Not currently employed	1000	Electricity;Latrine (without seat);Piped water into household	0	3	1	I don't have the device	I don't have the device	I don't have the device	I don't have the device	I don’t have a mobile phone	I don't have the device	No, i don't have a profile	Not Applicable
413	1	0	1	1	1	0	NA	1	1	0	0	1	NA	0	0	1	0	0	0	0	0	0	NA	Blue Nile(09)	Atif Ezzeldin	ahmed ali eldirdiry	Damazin	72	Arkwet	Male	66	Incomplete university (bachelors degree)	Married	3	Own	Part time	1700	Electricity;Latrine (without seat);Piped water into household	0	4	I don't have the device	I don't have the device	4	I don't have the device	1	Make phone calls;Send text messages	I don't have the device	No, i don't have a profile	Not Applicable
414	0	0	1	1	1	1	1	NA	0	0	0	0	0	0	0	0	0	0	0	0	0	0	0	Blue Nile(09)	Atif Ezzeldin	ahmed ali eldirdiry	Rusers	194	Alazaza	Male	34	Religious school	Married	3	Own	Part time	2000	No Toilet	0	I don't have the device	1	I don't have the device	I don't Know	I don't have the device	I don't have the device	Make phone calls	I don't have the device	No, i don't have a profile	Not Applicable
415	0	0	0	1	1	1	1	0	0	0	0	0	0	0	0	0	0	0	0	1	0	0	0	Blue Nile(09)	Atif Ezzeldin	Amani Ebrahem	Rusers	195	Alazaza	Female	28	No school	Married	3	Own	Not currently employed	3000	No Toilet	0	I don't have the device	I don't have the device	I don't have the device	I don't have the device	I don't have the device	I don't have the device	I don’t have a mobile phone	I don't have the device	No, i don't have a profile	Not Applicable
416	0	0	0	1	1	1	1	NA	NA	NA	NA	0	0	0	0	0	0	0	0	0	0	0	0	Blue Nile(09)	Atif Ezzeldin	ahmed ali eldirdiry	Rusers	196	Alazaza	Male	32	Incomplete elementary	Married	4	Own	Full time	2900	No Toilet	0	I don't have the device	I don't have the device	I don't have the device	I don't have the device	I don't have the device	I don't have the device	I don’t have a mobile phone	I don't have the device	No, i don't have a profile	Not Applicable
417	0	1	1	0	0	0	0	0	0	0	0	0	0	0	0	0	0	0	0	0	0	0	0	Blue Nile(09)	Atif Ezzeldin	Amani Ebrahem	Rusers	197	Alazaza	Female	35	No school	Married	2	Own	Not currently employed	0	No Toilet	0	I don't have the device	I don't have the device	I don't have the device	I don't have the device	I don't have the device	I don't have the device	I don’t have a mobile phone	I don't have the device	No, i don't have a profile	Not Applicable
418	0	0	0	0	0	0	1	NA	NA	NA	NA	0	0	0	0	0	0	0	0	0	0	0	1	Blue Nile(09)	Atif Ezzeldin	ahmed ali eldirdiry	Rusers	198	Alazaza	Male	24	No school	Married	2	Share with others	Full time	3000	No Toilet	0	I don't have the device	I don't have the device	I don't have the device	I don't have the device	I don't have the device	I don't have the device	I don’t have a mobile phone	I don't have the device	No, i don't have a profile	Not Applicable
419	0	0	0	1	1	1	1	0	0	0	0	0	0	0	0	0	0	0	0	1	0	0	0	Blue Nile(09)	Atif Ezzeldin	Amani Ebrahem	Rusers	199	Alazaza	Female	47	No school	Widowed	6	Share with others	Not currently employed	0	No Toilet	0	I don't have the device	I don't have the device	I don't have the device	I don't have the device	I don't have the device	I don't have the device	I don’t have a mobile phone	I don't have the device	No, i don't have a profile	Not Applicable
420	1	1	1	0	0	1	0	0	0	0	0	1	0	0	0	0	0	0	0	0	0	1	0	Blue Nile(09)	Atif Ezzeldin	Amani Ebrahem	Damazin	79	Arkwet	Female	20	Incomplete university (bachelors degree)	Single	Not Applicable	Share with others	Not currently employed	1000	Electricity;Piped water into household	0	6	I don't have the device	5	7	I don't have the device	1	Browse or surf the Internet; Make phone calls;Send text messages	1	Facebook; Whatsapp	Not Applicable
421	1	0	0	0	0	0	0	1	0	0	0	0	0	0	0	0	0	0	0	0	0	0	0	Blue Nile(09)	Atif Ezzeldin	Amani Ebrahem	Rusers	201	Alazaza	Female	23	No school	Single	Not Applicable	Share with others	Not currently employed	0	No Toilet	0	I don't have the device	I don't have the device	I don't have the device	I don't have the device	I don't have the device	I don't have the device	I don’t have a mobile phone	I don't have the device	No, i don't have a profile	Not Applicable
422	0	0	0	NA	NA	NA	NA	0	0	0	0	NA	NA	NA	NA	NA	NA	NA	NA	NA	NA	NA	NA	Blue Nile(09)	Atif Ezzeldin	Amani Ebrahem	Damazin	81	Arkwet	Female	35	Complete High School	Married	3	Rent	Part time	3000	Electricity;Latrine (without seat);Piped water into household	0	1	3	0	2	0	1	Make phone calls;Send text messages	3	Facebook; Whatsapp	Not Applicable
423	0	0	0	0	0	0	0	0	0	0	0	0	0	0	0	0	0	0	0	0	0	0	0	Blue Nile(09)	Atif Ezzeldin	Amani Ebrahem	Rusers	203	Alazaza	Female	37	No school	Divorced	3	Share with others	Part time	300	No Toilet	0	I don't have the device	I don't have the device	I don't have the device	I don't have the device	I don't have the device	I don't have the device	I don’t have a mobile phone	I don't have the device	No, i don't have a profile	Not Applicable
424	0	0	0	1	1	1	1	NA	NA	NA	NA	0	0	0	0	0	0	0	0	0	0	0	0	Blue Nile(09)	Atif Ezzeldin	ahmed ali eldirdiry	Rusers	204	Alazaza	Male	40	No school	Married	5	Own	Full time	2300	No Toilet	0	2	1	I don't have the device	3	I don't have the device	I don't have the device	Make phone calls	I don't have the device	No, i don't have a profile	Not Applicable
425	0	1	1	1	0	0	0	0	0	0	0	0	0	0	0	0	0	0	0	1	0	0	0	Blue Nile(09)	Atif Ezzeldin	Amani Ebrahem	Rusers	205	Alazaza	Female	42	No school	Married	2	Own	Not currently employed	0	No Toilet	0	I don't have the device	I don't have the device	I don't have the device	I don't have the device	I don't have the device	I don't have the device	I don’t have a mobile phone	I don't have the device	No, i don't have a profile	Not Applicable
426	0	0	0	1	1	1	1	NA	NA	NA	NA	0	0	0	0	0	0	0	0	0	0	0	0	Blue Nile(09)	Atif Ezzeldin	ahmed ali eldirdiry	Rusers	206	Alazaza	Male	33	No school	Married	0	Own	Part time	1500	No Toilet	0	I don't have the device	2	I don't have the device	2	I don't have the device	I don't have the device	Make phone calls	I don't have the device	No, i don't have a profile	Not Applicable
427	0	1	1	1	1	1	1	0	0	0	0	0	0	0	0	0	0	0	0	0	0	0	0	Blue Nile(09)	Atif Ezzeldin	Amani Ebrahem	Rusers	207	Alazaza	Female	30	No school	Single	Not Applicable	Share with others	Not currently employed	0	No Toilet	0	I don't have the device	I don't have the device	I don't have the device	I don't have the device	I don't have the device	I don't have the device	I don’t have a mobile phone	I don't have the device	No, i don't have a profile	Not Applicable
428	1	1	1	1	1	1	1	0	0	0	0	0	0	0	0	0	0	0	0	0	0	0	0	Blue Nile(09)	Atif Ezzeldin	ahmed ali eldirdiry	Rusers	208	Alazaza	Male	20	Incomplete university (bachelors degree)	Single	Not Applicable	Share with others	Full time	4000	No Toilet	0	I don't have the device	I don't have the device	I don't have the device	4	I don't have the device	I don't have the device	Make phone calls;Send text messages	3	Facebook; Whatsapp	Not Applicable
429	0	0	0	1	1	1	1	NA	NA	NA	NA	0	0	0	0	0	0	0	0	1	1	1	1	Blue Nile(09)	Atif Ezzeldin	Amani Ebrahem	Rusers	209	Alazaza	Female	50	Religious school	Married	8	Own	Not currently employed	0	No Toilet	0	I don't have the device	I don't have the device	I don't have the device	I don't have the device	I don't have the device	I don't have the device	I don’t have a mobile phone	I don't have the device	No, i don't have a profile	Not Applicable
430	1	1	1	1	1	1	1	0	0	0	0	0	0	0	0	0	0	0	0	0	0	0	0	Blue Nile(09)	Atif Ezzeldin	ahmed ali eldirdiry	Rusers	210	Alazaza	Male	34	No school	Married	1	Share with others	Part time	1000	No Toilet	0	I don't have the device	I don't have the device	I don't have the device	I don't have the device	I don't have the device	I don't have the device	I don’t have a mobile phone	I don't have the device	No, i don't have a profile	Not Applicable
431	1	1	1	1	1	1	1	0	0	0	0	0	0	0	0	0	0	0	0	0	0	0	0	Blue Nile(09)	Atif Ezzeldin	Amani Ebrahem	Rusers	211	Alazaza	Female	37	No school	Married	3	Share with others	Not currently employed	0	No Toilet	0	I don't have the device	I don't have the device	I don't have the device	I don't have the device	I don't have the device	I don't have the device	I don’t have a mobile phone	I don't have the device	No, i don't have a profile	Not Applicable
432	0	0	0	NA	NA	NA	NA	NA	NA	NA	NA	NA	NA	NA	NA	NA	NA	NA	NA	NA	NA	NA	NA	Blue Nile(09)	Atif Ezzeldin	ahmed ali eldirdiry	Rusers	212	Alazaza	Male	55	No school	Married	7	Own	Part time	2000	No Toilet	0	I don't have the device	I don't have the device	I don't have the device	I don't have the device	I don't have the device	I don't have the device	I don’t have a mobile phone	I don't have the device	No, i don't have a profile	Not Applicable
433	1	1	1	1	1	1	1	0	0	0	0	0	0	0	0	0	0	0	0	0	1	0	1	Blue Nile(09)	Atif Ezzeldin	Amani Ebrahem	Rusers	213	Alazaza	Female	44	Religious school	Married	2	Share with others	Not currently employed	0	No Toilet	0	I don't have the device	I don't have the device	I don't have the device	I don't have the device	I don't have the device	I don't have the device	I don’t have a mobile phone	I don't have the device	No, i don't have a profile	Not Applicable
434	0	0	0	NA	NA	NA	NA	NA	NA	NA	NA	NA	NA	NA	NA	NA	NA	NA	NA	NA	NA	NA	NA	Blue Nile(09)	Atif Ezzeldin	ahmed ali eldirdiry	Rusers	214	Alazaza	Male	60	No school	Married	8	Own	Not currently employed	0	No Toilet	0	I don't have the device	I don't have the device	I don't have the device	I don't have the device	I don't have the device	I don't have the device	I don’t have a mobile phone	I don't have the device	No, i don't have a profile	Not Applicable
435	1	1	1	0	0	0	0	0	0	0	0	0	0	0	0	0	0	0	0	0	0	0	0	Blue Nile(09)	Ahmad Osmann	Altaher Abdrhman	Aldamazen	3	Arkawet	Male	39	Complete university (bachelor’s degree)	Married	8	Rent	Full time	9000	Electricity;Piped water into household;Toilet with seat	NA		3	3	2	I don't have the device	1	Make phone calls	2	Facebook
436	1	1	1	0	0	0	0	0	0	0	0	0	0	0	0	0	0	0	0	0	0	0	0	Blue Nile(09)	Ahmad Osmann	Altaher Abdrhman	Aldamazen	4	Arkawet	Male	65	Complete High School	Married	2	Own	Not currently employed	3500	Electricity;No Toilet ;Piped water into household	NA	0	2	I don't have the device	2	I don't have the device	1	Make phone calls	I don't have the device	No, i don't have a profile
437	NA	0	1	0	0	0	NA	NA	NA	NA	NA	1	1	1	1	1	1	1	1	0	0	0	NA	Blue Nile(09)	Atif Ezzeldin	ahmed ali eldirdiry	Damazin	96	Arkwet	Male	21	Complete High School	Single	Not Applicable	Share with others	Full time	5000	Electricity;Piped water into household;Toilet with seat	0	I don't Know	I don't Know	I don't have the device	I don't Know	I don't have the device	I don't have the device	Make phone calls	I don't have the device	No, i don't have a profile	Not Applicable
438	1	1	1	0	0	0	0	0	0	0	0	0	0	0	0	0	0	0	0	0	0	0	0	Blue Nile(09)	Ahmad Osman	Altaher Abdrhman	Aldamazen	6	Arkawet	Male	52	Complete High School	Married	4	Own	Full time	1500	Electricity;Latrine (without seat);Piped water into household	NA	3	2	I don't have the device	2	I don't have the device	I don't have the device	Make phone calls	I don't have the device	No, i don't have a profile
439	1	1	1	0	0	0	0	0	0	0	0	0	0	0	0	0	0	0	0	0	0	0	0	Blue Nile(09)	Ahmad Osman	Altaher Abdrhman	Aldamazen	7	Arkawet	Male	48	Complete elementary	Married	5	Rent	Full time	3600	Electricity;Latrine (without seat);Piped water into household	NA	3	2	I don't have the device	2	I don't have the device	I don't have the device	Make phone calls	I don't have the device	No, i don't have a profile
440	0	0	0	NA	NA	NA	NA	NA	NA	NA	NA	0	0	0	0	1	0	0	0	NA	NA	NA	NA	Blue Nile(09)	Ahmad Osman	Altaher Abdrhman	Aldamazen	8	Arkawet	Male	48	No school	Married	10	Own	Full time	3500	Electricity;Piped water into household;Toilet with seat	NA	I don't have the device	I don't have the device	I don't have the device	3	I don't have the device	I don't have the device	Make phone calls	I don't have the device	No, i don't have a profile
441	1	1	1	0	0	0	0	0	0	0	0	0	0	0	0	0	0	0	0	0	0	0	0	Blue Nile(09)	Ahmad Osman	Altaher Abdrhman	Aldamazen	9	Arkawet	Male	38	Incomplete university (bachelors degree)	Married	6	Own	Full time	4500	Electricity;Latrine (without seat);Piped water into household	NA	I don't have the device	I don't have the device	2	1	I don't have the device	I don't have the device	Make phone calls;Use apps	1	Facebook
442	1	1	1	0	0	0	0	0	0	0	0	0	0	0	0	0	0	0	0	0	0	0	0	Blue Nile(09)	Ahmad Osman	Altaher Abdrhman	Aldamazen	10	Arkawet	Male	42	Complete High School	Married	4	Own	Not currently employed	4500	Electricity;Piped water into household;Toilet with seat	NA	I don't have the device	I don't have the device	I don't have the device	1	I don't have the device	I don't have the device	Make phone calls	I don't have the device	No, i don't have a profile
443	1	0	1	1	1	0	0	1	0	1	0	0	0	0	1	0	1	1	1	1	1	0	0	Blue Nile(09)	Atif Ezzeldin	ahmed ali eldirdiry	Damazin	102	Arkwet	Male	29	Complete High School	Single	Not Applicable	Share with others	Not currently employed	1400	Electricity;Latrine (without seat);No Toilet ;Piped water into household	0	3	2	2	4	I don't have the device	I don't have the device	Browse or surf the Internet; Make phone calls; Send/read emails;Send text messages;Use apps	3	Facebook; Whatsapp	Not Applicable
444	NA	NA	1	0	0	0	0	0	1	0	0	0	0	0	0	0	0	1	1	0	0	0	0	Blue Nile(09)	Atif Ezzeldin	Amani Ebrahem	Damazin	103	Arkwet	Female	37	Complete university (bachelor’s degree)	Married	2	Own	Part time	0	Electricity;Latrine (without seat);Piped water into household	0	1	4	1	I don't have the device	I don't have the device	1	Browse or surf the Internet; Make phone calls;Send text messages	1	Whatsapp	Not Applicable
445	1	0	1	1	1	0	NA	1	1	1	1	0	0	1	1	1	1	0	0	1	1	0	NA	Blue Nile(09)	Atif Ezzeldin	ahmed ali eldirdiry	Damazin	104	Arkwet	Male	32	Incomplete high school	Married	3	Own	Full time	1500	Electricity;Latrine (without seat);Piped water into household	0	3	1	4	3	I don't have the device	I don't have the device	Make phone calls;Send text messages	3	No, i don't have a profile	Not Applicable
446	1	1	1	NA	1	1	NA	NA	NA	NA	NA	0	0	0	0	NA	NA	NA	NA	NA	0	0	NA	Blue Nile(09)	Atif Ezzeldin	Amani Ebrahem	Damazin	105	Arkwet	Female	60	No school	Widowed	11	Own	Part time	2000	Electricity;Latrine (without seat);Piped water into household	0	4	1	I don't have the device	I don't have the device	I don't have the device	I don't have the device	I don’t have a mobile phone	I don't have the device	No, i don't have a profile	Not Applicable
447	1	0	1	1	1	0	0	0	0	0	0	1	1	0	0	1	0	1	1	1	1	0	0	Blue Nile(09)	Atif Ezzeldin	ahmed ali eldirdiry	Damazin	106	Arkwet	Male	34	Incomplete university (bachelors degree)	Married	2	Own	Part time	2000	Electricity;Latrine (without seat);Piped water into household	0	5	3	2	4	I don't have the device	I don't have the device	Browse or surf the Internet; Make phone calls; Send/read emails;Send text messages	4	Facebook; Whatsapp	Not Applicable
448	0	0	1	1	NA	0	NA	0	0	0	0	1	0	0	0	0	0	0	0	0	NA	0	NA	Blue Nile(09)	Atif Ezzeldin	Amani Ebrahem	Rusers	107	Alazaza	Female	24	No school	Divorced	2	Own	Not currently employed	2000	Latrine (without seat);No Toilet	0	I don't have the device	1	I don't have the device	I don't have the device	I don't have the device	I don't have the device	I don’t have a mobile phone	I don't have the device	No, i don't have a profile	Not Applicable
449	1	0	1	1	1	1	1	1	1	0	0	1	1	1	0	1	1	0	1	1	1	1	1	Blue Nile(09)	Atif Ezzeldin	ahmed ali eldirdiry	Rusers	108	Alazaza	Male	38	Complete High School	Married	4	Own	Full time	2000	Electricity;Latrine (without seat);Piped water into household	0	3	4	2	2	I don't have the device	I don't have the device	Browse or surf the Internet; Make phone calls;Send text messages;Use apps	3	Facebook; Whatsapp	Not Applicable
450	1	1	1	1	1	1	NA	0	0	0	0	NA	0	0	0	0	NA	NA	NA	1	0	0	NA	Blue Nile(09)	Ahmad Osman	Sanaa Altaher	Alrosaers	140	Alazaza	Female	35	No school	Married	8	Own	Not currently employed	2000	No Toilet	NA	I don't have the device	I don't have the device	I don't have the device	I don't have the device	I don't have the device	I don't have the device	I don’t have a mobile phone	I don't have the device	No, i don't have a profile
451	0	0	1	1	0	0	0	NA	NA	NA	NA	1	0	0	0	0	0	0	0	0	0	0	0	Blue Nile(09)	Atif Ezzeldin	Amani Ebrahem	Rusers	109	Alazaza	Female	34	Religious school	Married	6	Own	Not currently employed	3000	Latrine (without seat);No Toilet	0	I don't have the device	I don't have the device	I don't have the device	I don't have the device	I don't have the device	I don't have the device	I don’t have a mobile phone	I don't have the device	No, i don't have a profile	Not Applicable
452	1	1	1	0	1	0	1	0	0	0	0	1	0	0	0	0	0	1	1	0	0	0	1	Blue Nile(09)	Atef Ez aldin	mohamed Bshra	2	27	Alazazz	Female	20	No school	Married	2	Own	Not currently employed	1000	No Toilet	NA	I don't have the device	I don't have the device	I don't have the device	I don't have the device	I don't have the device	I don't have the device	I don’t have a mobile phone	I don't have the device	No, i don't have a profile
453	NA	NA	NA	0	0	0	0	0	0	0	0	0	0	0	0	0	0	0	0	0	0	0	0	Blue Nile(09)	Atef Ez aldin	mohamed Bshra	2	28	Alazazz	Female	30	No school	Married	0	Own	Not currently employed	6000	No Toilet	NA	I don't have the device	3h	I don't have the device	I don't have the device	I don't have the device	I don't have the device	Make phone calls	I don't have the device	No, i don't have a profile
454	1	1	1	1	0	0	1	0	0	0	0	0	0	0	0	0	0	0	0	0	0	0	0	Blue Nile(09)	Atef Ez aldin	mohamed Bshra	2	29	Alazazz	Female	25	No school	Married	1	Own	Not currently employed	0	No Toilet	NA	I don't have the device	I don't Know	I don't have the device	I don't have the device	I don't have the device	I don't have the device	Make phone calls	I don't have the device	No, i don't have a profile
455	1	1	1	1	0	0	1	0	0	0	0	0	0	0	0	0	0	0	0	0	0	0	0	Blue Nile(09)	Atef Ez aldin	mohamed Bshra	2	30	Alazazz	Female	48	No school	Married	19	Own	Not currently employed	0	No Toilet	NA	I don't have the device	I don't Know	I don't have the device	I don't have the device	I don't have the device	I don't have the device	Make phone calls	I don't have the device	No, i don't have a profile
456	NA	NA	NA	1	1	1	1	0	0	0	0	0	0	0	0	0	0	0	0	1	1	1	0	Blue Nile(09)	ATEF Ez aldin	Sana Eltaher	2	31	Alazazz	Female	35	No school	Married	5	Own	Not currently employed	4000	No Toilet	NA	I don't have the device	I don't have the device	I don't have the device	I don't have the device	I don't have the device	I don't have the device	I don’t have a mobile phone	I don't have the device	No, i don't have a profile
457	0	0	0	0	0	0	0	NA	NA	NA	NA	1	0	0	0	0	0	0	0	0	0	0	0	Blue Nile(09)	Atif Ezzeldin	Amani Ebrahem	Rusers	155	Alazaza	Female	21	No school	Divorced	2	Own	Not currently employed	1500	No Toilet	0	I don't have the device	I don't have the device	I don't have the device	I don't have the device	I don't have the device	I don't have the device	I don’t have a mobile phone	I don't have the device	No, i don't have a profile	Not Applicable
458	1	1	1	1	1	0	0	0	0	0	0	1	0	0	0	1	0	0	0	0	0	0	0	Blue Nile(09)	Atif Ezzeldin	ahmed ali eldirdiry	Rusers	156	Alazaza	Male	22	Incomplete university (bachelors degree)	Single	Not Applicable	Share with others	Full time	1500	No Toilet	0	I don't have the device	I don't have the device	I don't have the device	5	I don't have the device	I don't have the device	Make phone calls;Send text messages	I don't have the device	No, i don't have a profile	Not Applicable
459	0	0	0	1	1	1	1	NA	NA	NA	NA	0	0	0	0	0	1	0	0	0	0	0	0	Blue Nile(09)	Atif Ezzeldin	Amani Ebrahem	Rusers	157	Alazaza	Female	58	No school	Married	6	Own	Not currently employed	1500	No Toilet	0	I don't have the device	I don't have the device	I don't have the device	I don't have the device	I don't have the device	I don't have the device	I don’t have a mobile phone	I don't have the device	No, i don't have a profile	Not Applicable
460	1	1	1	0	0	0	0	1	1	1	1	0	1	1	1	1	0	1	1	0	0	0	0	Blue Nile(09)	Atef Ez aldin	Sana Eltaher	2	35	Alazazz	Female	50	No school	Married	1	Own	Not currently employed	500	No Toilet	NA	4h	I don't have the device	I don't have the device	I don't have the device	I don't have the device	I don't have the device	I don’t have a mobile phone	I don't have the device	No, i don't have a profile
461	1	1	1	1	1	1	1	0	0	0	0	0	0	0	0	0	0	0	0	1	0	0	0	Blue Nile(09)	Atif Ezzeldin	Amani Ebrahem	Rusers	159	Alazaza	Female	20	No school	Married	1	Own	Not currently employed	3000	No Toilet	0	I don't have the device	5	I don't have the device	I don't have the device	I don't have the device	I don't have the device	I don’t have a mobile phone	I don't have the device	No, i don't have a profile	Not Applicable
462	1	1	1	1	1	0	1	0	NA	0	0	0	0	0	1	0	0	0	1	1	0	0	0	Blue Nile(09)	Atif Ezzeldin	ahmed ali eldirdiry	Rusers	160	Alazaza	Male	26	Incomplete elementary	Married	1	Own	Full time	3000	No Toilet	0	1	I don't have the device	I don't have the device	I don't have the device	I don't have the device	I don't have the device	Make phone calls	I don't have the device	No, i don't have a profile	Not Applicable
463	1	1	1	1	1	1	1	0	0	0	0	0	0	0	0	0	0	0	0	1	1	0	0	Blue Nile(09)	Atif Ezzeldin	Amani Ebrahem	Rusers	161	Alazaza	Female	20	No school	Widowed	4	Own	Not currently employed	1000	No Toilet	0	I don't have the device	3	I don't have the device	I don't have the device	I don't have the device	I don't have the device	I don’t have a mobile phone	I don't Know	No, i don't have a profile	Not Applicable
464	0	0	0	1	1	0	1	NA	NA	NA	NA	0	0	0	0	0	0	0	0	1	0	0	1	Blue Nile(09)	Atif Ezzeldin	ahmed ali eldirdiry	Rusers	162	Alazaza	Male	43	No school	Married	6	Own	Part time	4000	No Toilet	0	I don't have the device	I don't have the device	I don't have the device	I don't have the device	I don't have the device	I don't have the device	Make phone calls	I don't have the device	No, i don't have a profile	Not Applicable
465	1	1	1	1	1	1	1	0	0	0	0	0	0	0	0	0	0	0	0	1	1	0	0	Blue Nile(09)	Atif Ezzeldin	Amani Ebrahem	Rusers	163	Alazaza	Female	26	No school	Married	3	Own	Not currently employed	4000	No Toilet	0	I don't have the device	I don't have the device	I don't have the device	I don't have the device	I don't have the device	I don't have the device	I don’t have a mobile phone	I don't have the device	No, i don't have a profile	Not Applicable
466	1	1	1	1	1	0	0	1	0	0	0	1	1	0	0	0	0	0	0	0	1	0	0	Blue Nile(09)	Atef Ez aldin	Sana Eltaher	2	41	Alazazz	Female	24	No school	Married	3	Own	Not currently employed	900	No Toilet	NA	I don't have the device	3h	I don't have the device	I don't have the device	I don't have the device	I don't have the device	I don’t have a mobile phone	I don't have the device	No, i don't have a profile
467	1	1	1	0	1	0	1	0	0	0	0	1	0	0	0	0	0	1	1	0	0	0	1	Blue Nile(09)	Atef Ez aldin	mohamed Bshra	2	42	Alazazz	Female	20	No school	Married	2	Own	Not currently employed	1000	No Toilet	NA	I don't have the device	I don't have the device	I don't have the device	I don't have the device	I don't have the device	I don't have the device	I don’t have a mobile phone	I don't have the device	No, i don't have a profile
468	1	1	1	1	0	0	1	1	1	1	1	1	1	1	1	1	1	0	0	0	0	0	0	Blue Nile(09)	Atef Ez aldin	Sana Eltaher	2	43	Alazazz	Female	36	No school	Married	6	Own	Not currently employed	1000	No Toilet	NA	I don't have the device	2h	I don't have the device	3h	I don't have the device	I don't have the device	Make phone calls	I don't Know	No, i don't have a profile
469	1	1	1	0	1	0	0	1	1	0	0	1	1	1	1	1	1	1	1	0	1	0	0	Blue Nile(09)	Atef Ez aldin	Sana Eltaher	2	44	Alazazz	Female	48	No school	Married	10	Own	Part time	1500	No Toilet	NA	I don't have the device	1h	I don't have the device	2h	I don't Know	I don't have the device	Make phone calls;Send text messages	I don't have the device	No, i don't have a profile
470	0	0	0	1	1	1	1	NA	NA	NA	NA	0	0	0	NA	0	0	0	0	1	1	1	1	Blue Nile(09)	Atif Ezzeldin	ahmed ali eldirdiry	Damazin	6	Arkwet	Male	70	Religious school	Married	20	Own	Part time	1500	Electricity;Latrine (without seat);No Toilet ;Piped water into household	0	0	5	I don't have the device	1	I don't have the device	I don't have the device	Make phone calls	I don't have the device	No, i don't have a profile	Not Applicable
471	1	1	1	1	1	0	NA	0	0	1	1	0	0	0	0	0	0	0	1	0	1	0	NA	Blue Nile(09)	Atef Ez aldin	Sana Eltaher	2	46	Alazazz	Female	33	No school	Married	8	Own	Part time	1500	No Toilet	NA	I don't have the device	I don't have the device	I don't have the device	I don't have the device	I don't have the device	I don't have the device	I don’t have a mobile phone	I don't have the device	No, i don't have a profile
472	1	1	1	0	0	NA	1	1	1	1	1	1	1	1	1	1	1	1	1	0	0	NA	0	Blue Nile(09)	Atef Ez aldin	Sana Eltaher	2	47	Alazazz	Female	28	Complete elementary	Married	3	Own	Not currently employed	900	No Toilet	NA	2h	4h	I don't have the device	I don't have the device	I don't have the device	I don't have the device	Make phone calls;Send text messages	I don't have the device	No, i don't have a profile
473	1	NA	NA	1	1	0	NA	0	0	0	0	0	0	0	0	0	0	0	0	0	0	0	NA	Blue Nile(09)	ATEF Ez aldin	Sana Eltaher	2	48	Alazazz	Female	45	No school	Married	5	Own	Not currently employed	3000	No Toilet	NA	I don't Know	5h		I don't Know	I don't Know	I don't Know	Make phone calls	I don't have the device	No, i don't have a profile
474	1	1	1	0	0	NA	1	1	1	1	1	1	1	1	1	1	1	1	1	0	0	NA	0	Blue Nile(09)	Atef Ez aldin	mohamed Bshra	2	49	Alazazz	Female	28	Complete elementary	Married	3	Own	Not currently employed	900	No Toilet	NA	2h	4h	I don't have the device	I don't have the device	I don't have the device	I don't have the device	Make phone calls;Send text messages	I don't have the device	No, i don't have a profile
475	NA	NA	NA	1	1	1	1	NA	NA	NA	NA	0	0	0	0	0	0	0	0	0	0	0	0	Blue Nile(09)	Atef Ez aldin	Sana Eltaher	2	50	Alazazz	Female	25	No school	Married	0	Own	Not currently employed	3000	No Toilet	NA	I don't have the device	I don't have the device	I don't have the device	I don't have the device	I don't have the device	I don't have the device	I don’t have a mobile phone	I don't have the device	No, i don't have a profile
476	1	1	NA	NA	NA	NA	NA	NA	NA	NA	NA	1	0	0	0	0	0	NA	NA	NA	NA	NA	NA	Blue Nile(09)	Atef Ez aldin	Sana Eltaher	2	51	Alazazz	Female	29	No school	Married	2	Own	Part time	600	No Toilet	NA	I don't have the device	6h	I don't have the device	2h	I don't have the device	I don't have the device	Make phone calls	I don't Know	No, i don't have a profile
477	0	0	NA	NA	NA	NA	NA	0	1	1	1	NA	NA	NA	NA	NA	NA	NA	NA	NA	NA	NA	NA	Blue Nile(09)	Atef Ez aldin	Sana Eltaher	2	52	Alazazz	Female	30	No school	Married	5	Own	Not currently employed	1050	No Toilet	NA	I don't have the device	I don't have the device	I don't have the device	2h	I don't have the device	I don't have the device	Make phone calls	I don't have the device	No, i don't have a profile
478	0	0	NA	1	1	1	0	NA	NA	NA	NA	0	0	0	0	0	0	0	0	0	0	0	0	Blue Nile(09)	Atef Ez aldin	Sana Eltaher	2	53	Alazazz	Female	40	No school	Married	7	Own	Not currently employed	1200	No Toilet	NA	I don't have the device	I don't have the device	I don't have the device	5h	I don't have the device	I don't have the device	I don’t have a mobile phone	I don't have the device	No, i don't have a profile
479	1	1	1	1	1	1	1	0	0	0	0	0	0	0	0	0	0	0	NA	0	0	0	1	Blue Nile(09)	Ahmad Osman	Sanaa Altaher	Alrosaers	167	Alazaza	Female	20	Complete elementary	Married	2	Own	Not currently employed	3000	No Toilet	NA	I don't have the device	I don't have the device	I don't have the device	3	I don't have the device	I don't have the device	Make phone calls	I don't have the device	No, i don't have a profile
480	1	1	1	0	0	0	0	1	1	1	0	1	1	1	1	1	1	1	1	0	0	0	0	Blue Nile(09)	Ahmad Osman	Sanaa Altaher	Alrosaers	168	Alazaza	Female	30	Incomplete elementary	Married	4	Own	Not currently employed	300	No Toilet	NA	I don't have the device	3	I don't have the device	I don't have the device	I don't have the device	I don't have the device	I don’t have a mobile phone	I don't have the device	No, i don't have a profile
481	1	1	1	0	0	0	0	1	1	0	0	0	1	0	1	1	0	0	1	0	0	0	0	Blue Nile(09)	Ahmad Osman	Sanaa Altaher	Alrosaers	169	Alazaza	Female	39	No school	Married	5	Own	Part time	2000	No Toilet	NA	I don't have the device	I don't have the device	I don't have the device	I don't have the device	I don't have the device	I don't have the device	I don’t have a mobile phone	I don't have the device	No, i don't have a profile
482	1	1	1	1	1	0	0	1	1	1	1	1	1	1	1	1	1	1	1	0	0	0	0	Blue Nile(09)	Ahmad Osman	Sanaa Altaher	Aldmazen	170	Arkweet	Female	32	No school	Single	0	Own	Not currently employed	3000	Electricity;Latrine (without seat);No Toilet ;Piped water into household;Toilet with seat	NA	3	1	I don't have the device	4	I don't have the device	I don't have the device	Make phone calls	I don't have the device	No, i don't have a profile
483	NA	NA	NA	1	1	0	0	1	1	1	1	1	0	0	0	0	0	0	0	0	0	0	0	Blue Nile(09)	Ahmad Osman	Sanaa Altaher	Aldmazen	171	Arkweet	Female	63	No school	Married	7	Own	Not currently employed	3000	Electricity;Piped water into household	NA	1	I don't have the device	I don't have the device	I don't have the device	I don't have the device	I don't have the device	I don’t have a mobile phone	I don't have the device	No, i don't have a profile
484	1	1	1	0	0	0	0	1	1	1	1	1	1	1	1	1	1	1	1	0	0	0	0	Blue Nile(09)	Ahmad Osman	Sanaa Altaher	Aldmazen	172	Arkweet	Female	50	No school	Married	3	Own	Part time	1200	Electricity;Toilet with seat	NA	I don't have the device	I don't have the device	I don't have the device	2	I don't have the device	I don't have the device	Make phone calls	I don't have the device	No, i don't have a profile
485	1	1	1	1	1	1	0	1	1	1	1	1	1	1	1	1	1	1	1	1	0	1	0	Blue Nile(09)	Ahmad Osman	Sanaa Altaher	Aldmazen	173	Arkweet	Female	42	Complete university (bachelor’s degree)	Married	5	Own	Part time	3000	Electricity;Piped water into household;Toilet with seat	NA	3	I don't have the device	I don't have the device	2	I don't have the device	I don't have the device	Make phone calls	I don't have the device	No, i don't have a profile
486	1	0	1	1	1	1	NA	1	1	0	0	NA	NA	0	0	0	0	0	0	0	0	0	NA	Blue Nile(09)	Atif Ezzeldin	ahmed ali eldirdiry	Damazin	24	Arkwet	Male	32	Complete university (bachelor’s degree)	Married	2	Own	Full time	1500	Electricity;Latrine (without seat);Piped water into household	0	3	2	4	3	I don't have the device	I don't have the device	Browse or surf the Internet; Make phone calls;Send text messages;Use apps	2	Facebook; Whatsapp	Not Applicable
487	1	1	1	NA	0	0	0	0	0	0	0	0	0	1	0	0	0	0	0	NA	0	0	0	Blue Nile(09)	Atif Ezzeldin	Amani Ebrahem	Damazin	25	Arkwet	Female	58	Complete High School	Married	10	Own	Not currently employed	1000	Electricity;Latrine (without seat);Piped water into household	0	2	3	1	1	1	I don't have the device	Make phone calls;Send text messages	I don't have the device	No, i don't have a profile	Not Applicable
488	0	0	0	1	1	0	NA	NA	NA	NA	NA	NA	1	0	0	0	0	0	0	0	0	0	NA	Blue Nile(09)	Atif Ezzeldin	ahmed ali eldirdiry	Damazin	26	Arkwet	Male	40	Religious school	Married	5	Own	Full time	2000	Electricity;No Toilet ;Piped water into household	0	2	1	I don't have the device	3	I don't have the device	I don't have the device	Make phone calls	I don't have the device	No, i don't have a profile	Not Applicable
489	1	0	0	1	0	0	0	0	0	0	0	0	0	0	0	0	0	0	0	0	0	0	0	Blue Nile(09)	Atif Ezzeldin	Amani Ebrahem	Damazin	27	Arkwet	Female	35	Incomplete high school	Single	Not Applicable	Share with others	Not currently employed	1000	Electricity;Latrine (without seat);Piped water into household	0	1	3	I don't have the device	2	I don't have the device	I don't have the device	Make phone calls;Send text messages	I don't have the device	No, i don't have a profile	Not Applicable
490	1	0	1	1	1	0	NA	1	0	0	1	1	NA	1	1	0	1	1	1	1	1	0	NA	Blue Nile(09)	Atif Ezzeldin	ahmed ali eldirdiry	Damazin	28	Arkwet	Male	20	Incomplete university (bachelors degree)	Single	Not Applicable	Share with others	Not currently employed	900	Electricity;Piped water into household	0	2	I don't have the device	4	3	I don't have the device	I don't have the device	Browse or surf the Internet; Make phone calls;Send text messages;Use apps	2	Facebook; Twitter; Whatsapp;No, i don't have a profile	Not Applicable
491	1	1	1	1	0	0	0	0	0	0	0	0	0	0	0	0	0	0	0	0	0	0	0	Blue Nile(09)	Atif Ezzeldin	Amani Ebrahem	Damazin	29	Arkwet	Female	38	Complete university (bachelor’s degree)	Married	0	Share with others	Not currently employed	1000	Electricity;Piped water into household	0	2	3	1	5	0	1	Make phone calls;Send text messages	1	Whatsapp	Not Applicable
492	0	0	1	1	1	1	1	0	NA	0	0	NA	0	NA	0	0	0	NA	0	1	1	1	1	Blue Nile(09)	Atif Ezzeldin	ahmed ali eldirdiry	Damazin	30	Arkwet	Male	50	Incomplete elementary	Married	6	Own	Full time	1500	Electricity;Latrine (without seat);Piped water into household	0	1	3	I don't have the device	3	I don't have the device	2	Make phone calls	I don't have the device	No, i don't have a profile	Not Applicable
493	1	0	1	1	1	0	0	1	1	0	0	1	0	0	0	1	0	0	0	0	0	0	0	Blue Nile(09)	Atif Ezzeldin	Amani Ebrahem	Damazin	31	Arkwet	Female	21	Complete university (bachelor’s degree)	Married	1	Share with others	Not currently employed	2000	Electricity;Piped water into household	0	2	1	5	5	1	1	Browse or surf the Internet; Make phone calls; Send/read emails;Send text messages;Use apps	5	Facebook; Instagram; Twitter; Viber; Whatsapp	Not Applicable
494	1	0	1	1	1	0	0	1	1	1	0	NA	0	1	1	1	1	0	0	1	1	0	0	Blue Nile(09)	Atif Ezzeldin	ahmed ali eldirdiry	Damazin	32	Arkwet	Male	22	Incomplete university (bachelors degree)	Single	Not Applicable	Share with others	Not currently employed	1000	Electricity;No Toilet ;Piped water into household	0	3	I don't have the device	5	2	I don't have the device	I don't have the device	Browse or surf the Internet; Make phone calls;Send text messages;Use apps	3	Facebook; Whatsapp	Not Applicable
495	1	1	1	1	1	0	0	0	0	0	0	0	0	0	0	0	0	0	0	0	0	0	0	Blue Nile(09)	atif ezzaldin	Ahmed Aldirdiri	1	194	RKWEET	Male	23	Complete elementary	Single		Share with others	Part time	2000	Electricity;Latrine (without seat);Piped water into household	NA	3	I don't have the device	3	2	I don't have the device	I don't have the device	Browse or surf the Internet; Make phone calls;Send text messages;Use apps	I don't have the device	Facebook; Whatsapp
496	1	0	1	1	1	0	0	1	1	1	1	1	1	1	1	1	0	0	1	1	1	0	0	Blue Nile(09)	Atif Ezzeldin	ahmed ali eldirdiry	Damazin	34	Arkwet	Male	26	Complete university (bachelor’s degree)	Single	Not Applicable	Share with others	Not currently employed	1000	Electricity;Piped water into household	0	3	I don't have the device	3	4	I don't have the device	I don't have the device	Browse or surf the Internet; Make phone calls; Send/read emails;Send text messages;Use apps	2	Facebook; Whatsapp	Not Applicable
497	1	1	0	0	0	0	1	0	0	0	0	0	0	0	0	0	0	0	0	0	0	0	0	Blue Nile(09)	Atif Ezzeldin	Amani Ebrahem	Damazin	35	Arkwet	Female	50	Complete High School	Married	4	Own	Full time	3000	Electricity;Piped water into household	0	2	1		3	1	1	Make phone calls;Send text messages			Not Applicable
498	1	0	1	1	1	1	NA	1	1	0	1	1	0	0	0	NA	0	0	0	1	1	0	NA	Blue Nile(09)	Atif Ezzeldin	ahmed ali eldirdiry	Damazin	36	Arkwet	Male	30	Incomplete elementary	Married	1	Own	Part time	600	Electricity;Piped water into household	0	1	1	I don't have the device	3	I don't have the device	I don't have the device	Make phone calls;Send text messages	I don't have the device	No, i don't have a profile	Not Applicable
499	1	1	1	0	0	1	0	0	0	0	0	1	0	0	0	0	0	0	0	0	0	1	0	Blue Nile(09)	Atif Ezzeldin	Amani Ebrahem	Damazin	37	Arkwet	Female	20	Incomplete university (bachelors degree)	Single	Not Applicable	Share with others	Not currently employed	1000	Electricity;Piped water into household	0	6	I don't have the device	5	7	I don't have the device	1	Browse or surf the Internet; Make phone calls;Send text messages	1	Facebook; Whatsapp	Not Applicable
500	1	0	0	1	1	0	0	NA	NA	NA	NA	0	0	0	0	0	0	0	0	0	0	0	0	Blue Nile(09)	Atif Ezzeldin	ahmed ali eldirdiry	Damazin	38	Arkwet	Male	49	Complete High School	Married	2	Own	Full time	1300	Electricity;Latrine (without seat);Piped water into household	0	2	5	I don't have the device	3	I don't have the device	I don't have the device	Make phone calls	I don't have the device	No, i don't have a profile	Not Applicable
501	1	1	1	0	0	0	0	0	0	0	0	0	0	0	0	0	0	0	0	0	0	0	0	Blue Nile(09)	Atif Ezzeldin	Amani Ebrahem	Damazin	39	Arkwet	Female	24	Complete university (bachelor’s degree)	Single	Not Applicable	Share with others	Not currently employed	1500	Electricity;Piped water into household;Toilet with seat	0	3	1	6	6	1	1	Browse or surf the Internet; Make phone calls; Send/read emails;Send text messages		Facebook; Instagram; Twitter; Viber; Whatsapp	Not Applicable
502	1	0	1	1	1	0	1	0	1	1	1	1	0	0	0	0	0	0	0	1	1	0	0	Blue Nile(09)	Atif Ezzeldin	ahmed ali eldirdiry	Damazin	40	Arkwet	Male	38	Complete High School	Married	0	Own	Part time	700	Electricity;Latrine (without seat);Piped water into household	0	2	I don't have the device	I don't have the device	4	I don't have the device	I don't have the device	Make phone calls;Send text messages	I don't have the device	No, i don't have a profile	Not Applicable
503	NA	NA	NA	NA	NA	NA	NA	NA	NA	0	0	NA	NA	NA	NA	NA	NA	NA	NA	NA	NA	NA	NA	Blue Nile(09)	atif ezzaldin	Ahmed Aldirdiri	2	202	alazaza	Male	58	No school	Married	10	Own	Full time	4000	Toilet with seat	NA	0	I don't have the device	I don't have the device	I don't have the device	I don't have the device	I don't have the device				No, i don't have a profile
504	0	0	0	1	1	1	NA	NA	NA	NA	NA	NA	0	0	0	0	0	0	0	0	0	0	NA	Blue Nile(09)	Atif Ezzeldin	ahmed ali eldirdiry	Damazin	42	Arkwet	Male	30	Incomplete elementary	Single	Not Applicable	Share with others	Part time	500	Electricity;Latrine (without seat);Piped water into household	0	1	1	I don't have the device	1	I don't have the device	I don't have the device	Make phone calls;Send text messages	I don't have the device	No, i don't have a profile	Not Applicable
505	1	1	1	1	0	NA	0	0	0	0	0	0	0	0	0	0	0	0	0	1	0	NA	0	Blue Nile(09)	Atif Ezzeldin	Amani Ebrahem	Damazin	43	Arkwet	Female	39	Complete university (bachelor’s degree)	Married	2	Share with others	Part time	1500	Electricity;Piped water into household;Toilet with seat	0	2	2	I don't have the device	1	I don't have the device	I don't have the device	Make phone calls;Send text messages	I don't have the device	No, i don't have a profile	Not Applicable
506	1	0	1	1	1	0	0	0	0	0	0	0	0	0	0	0	0	0	0	0	0	0	0	Blue Nile(09)	atif ezzaldin	Ahmed Aldirdiri	1	205	RKWEET	Male	34	Complete High School	Married	2	Own	Part time	20000	Electricity;Latrine (without seat);Piped water into household	NA	2	I don't Know	3	3	I don't have the device	I don't have the device	Make phone calls;Send text messages;Use apps	I don't have the device	Facebook; Whatsapp
507	1	0	0	0	NA	0	NA	0	0	0	0	0	0	0	0	0	0	0	0	0	NA	0	NA	Blue Nile(09)	Atif Ezzeldin	Amani Ebrahem	Damazin	45	Arkwet	Female	28	Complete university (bachelor’s degree)	Single	Not Applicable	Share with others	Full time	2000	Piped water into household;Toilet with seat	0	2	1	I don't have the device	6	I don't have the device	I don't have the device	Make phone calls;Send text messages	I don't have the device	No, i don't have a profile	Not Applicable
508	0	0	1	1	1	0	0	0	1	0	0	0	1	1	0	1	1	0	0	1	1	0	0	Blue Nile(09)	Atif Ezzeldin	ahmed ali eldirdiry	Damazin	46	Arkwet	Male	27	Complete High School	Single	Not Applicable	Share with others	Part time	750	Electricity;Piped water into household	0	4	I don't have the device	1	1	I don't have the device	I don't have the device	Browse or surf the Internet; Make phone calls;Send text messages;Use apps	1	Facebook; Whatsapp	Not Applicable
509	1	0	1	0	0	1	1	0	0	0	0	0	0	0	0	0	0	0	0	0	0	1	0	Blue Nile(09)	Atif Ezzeldin	Amani Ebrahem	Damazin	47	Arkwet	Female	21	Incomplete university (bachelors degree)	Single	Not Applicable	Share with others	Not currently employed	3000	Electricity;Piped water into household	0	I don't have the device	1	4	7	I don't have the device	I don't have the device	Browse or surf the Internet; Make phone calls;Send text messages	4	Facebook; Whatsapp	Not Applicable
510	0	0	1	1	1	0	1	0	0	0	0	0	0	0	0	1	0	0	1	1	1	0	0	Blue Nile(09)	Atif Ezzeldin	ahmed ali eldirdiry	Damazin	48	Arkwet	Male	23	Complete High School	Single	Not Applicable	Share with others	Part time	600	Electricity;No Toilet ;Piped water into household	0	3	1	3	5	I don't have the device	I don't have the device	Browse or surf the Internet; Make phone calls;Send text messages;Use apps	2	Whatsapp	Not Applicable
511	1	0	1	0	0	0	NA	0	0	0	0	0	0	0	0	0	0	0	0	0	0	0	NA	Blue Nile(09)	Atif Ezzeldin	Amani Ebrahem	Damazin	49	Arkwet	Female	24	Complete elementary	Single	Not Applicable	Share with others	Not currently employed	1000	Electricity;Piped water into household;Toilet with seat	0	7	1	5	6	I don't have the device	I don't have the device	Browse or surf the Internet; Make phone calls;Send text messages	I don't have the device	No, i don't have a profile	Not Applicable
512	1	NA	NA	NA	0	0	NA	NA	NA	NA	NA	1	0	0	0	1	0	0	0	NA	0	0	NA	Blue Nile(09)	Atif Ezzeldin	ahmed ali eldirdiry	Damazin	50	Arkwet	Male	63	Religious school	Married	6	Own	Not currently employed	4000	Electricity;No Toilet ;Piped water into household	0	I don't Know	I don't Know	I don't have the device	I don't Know	I don't Know	I don't Know	Make phone calls	I don't have the device	No, i don't have a profile	Not Applicable
513	1	0	0	NA	NA	NA	NA	0	0	0	0	1	0	0	0	NA	NA	NA	NA	NA	NA	NA	NA	Blue Nile(09)	Atif Ezzeldin	Amani Ebrahem	Damazin	51	Arkwet	Female	33	Religious school	Married	3	Rent	Not currently employed	1500	Electricity;Piped water into household;Toilet with seat	0	1	3	I don't have the device	I don't have the device	I don't have the device	I don't have the device	I don’t have a mobile phone	I don't have the device	No, i don't have a profile	Not Applicable
514	1	1	1	0	0	0	0	0	1	0	0	0	0	0	0	0	0	0	0	0	0	0	0	Blue Nile(09)	Ahmad Osman	Sanaa Altaher	Aldmazen	202	Arkweet	Female	24	Complete High School	Single	0	Own	Not currently employed	4500	Electricity;Piped water into household;Toilet with seat	NA	2	I don't have the device	I don't have the device	I don't have the device	I don't have the device	I don't have the device	Make phone calls	I don't have the device	No, i don't have a profile
515	1	1	1	1	1	1	1	0	0	0	0	0	0	0	0	0	0	0	0	0	0	0	0	Blue Nile(09)	Atif Ezzeldin	Amani Ebrahem	Rusers	173	Alazaza	Female	20	No school	Married	0	Own	Not currently employed	4000	No Toilet	0	I don't have the device	I don't have the device	I don't have the device	I don't have the device	I don't have the device	I don't have the device	I don’t have a mobile phone	I don't have the device	No, i don't have a profile	Not Applicable
516	1	1	1	0	0	0	0	1	1	1	1	0	0	0	0	0	0	1	0	0	0	0	0	Blue Nile(09)	Ahmad Osman	Sanaa Altaher	Aldmazen	204	Arkweet	Female	19	Complete university (bachelor’s degree)	Single	0	Own	Not currently employed	1500	Electricity;Piped water into household;Toilet with seat	NA	2	1	1	4	I don't have the device	I don't have the device	Browse or surf the Internet; Make phone calls;Send text messages	I don't have the device	Facebook; Myspace; Twitter; Whatsapp
517	1	1	1	1	1	0	0	1	1	1	1	0	0	0	0	0	0	0	0	0	0	0	0	Blue Nile(09)	Ahmad Osman	Sanaa Altaher	Aldmazen	205	Arkweet	Female	38	Complete elementary	Married	5	Own	Not currently employed	3500	Electricity;Latrine (without seat);Piped water into household;Toilet with seat	NA	3	I don't have the device	I don't have the device	4	I don't have the device	I don't have the device	Make phone calls;Send text messages	I don't have the device	No, i don't have a profile
518	1	1	1	1	1	0	0	0	0	1	1	0	1	1	1	1	1	1	0	0	0	0	0	Blue Nile(09)	Ahmed Osman	Sanaa Altaher	Aldmazen	206	Arkweet	Female	38	Complete High School	Married	4	Own	Not currently employed	1500	Electricity;Piped water into household;Toilet with seat	NA	I don't have the device	3	2	I don't have the device	I don't have the device	I don't have the device	Make phone calls;Send text messages	I don't have the device	No, i don't have a profile
519	1	1	1	0	0	0	0	1	1	1	1	1	1	1	1	1	1	1	1	0	0	0	0	Blue Nile(09)	Ahmad Osman	Sanaa Altaher	Aldmazen	207	Arkweet	Female	30	Complete university (bachelor’s degree)	Single	0	Own	Not currently employed	3000	Electricity;Latrine (without seat);Piped water into household	NA	3	2	I don't have the device	3	I don't have the device	I don't have the device	Make phone calls;Send text messages	I don't have the device	No, i don't have a profile
520	0	0	0	1	0	0	0	NA	NA	NA	NA	1	1	1	1	1	1	1	1	0	0	0	0	Blue Nile(09)	Ahmad Osman	Sanaa Altaher	Aldmazen	208	Arkweet	Female	23	Complete elementary	Single	0	Own	Not currently employed	3000	Electricity;Piped water into household;Toilet with seat	NA	3	2	I don't have the device	2	I don't have the device	I don't have the device	Make phone calls;Send text messages	I don't have the device	No, i don't have a profile
521	0	0	0	0	0	0	0	NA	NA	NA	NA	NA	0	NA	0	0	0	0	0	0	0	0	0	Blue Nile(09)	Atif Ezzeldin	Amani Ebrahem	Damazin	59	Arkwet	Female	55	No school	Married	6	Own	Not currently employed	1000	Electricity;No Toilet ;Piped water into household	0	3	1	0	0	0	0	I don’t have a mobile phone	I don't have the device	No, i don't have a profile	Not Applicable
522	1	1	1	1	1	1	1	NA	NA	NA	NA	0	0	0	0	0	0	0	0	0	0	0	0	Blue Nile(09)	Atif Ezzeldin	Amani Ebrahem	Rusers	179	Alazaza	Female	50	No school	Married	7	Own	Not currently employed	5000	No Toilet	0	I don't have the device	I don't have the device	I don't have the device	I don't have the device	I don't have the device	I don't have the device	I don’t have a mobile phone	I don't have the device	No, i don't have a profile	Not Applicable
523	0	0	0	1	1	1	1	NA	NA	NA	NA	0	0	0	0	0	NA	0	0	1	0	0	1	Blue Nile(09)	Atif Ezzeldin	ahmed ali eldirdiry	Rusers	180	Alazaza	Male	51	No school	Married	8	Own	Part time	6000	No Toilet	0	I don't have the device	I don't have the device	I don't have the device	I don't have the device	I don't have the device	I don't have the device	I don’t have a mobile phone	I don't have the device	No, i don't have a profile	Not Applicable
524	0	0	NA	1	1	1	1	NA	NA	NA	NA	NA	NA	NA	NA	NA	NA	NA	NA	1	1	1	0	Blue Nile(09)	Atef Ez aldin	Sana Eltaher	1	97	Arkwet Center	Female	25	Incomplete elementary	Married	4	Own	Not currently employed	900	Electricity;Piped water into household;Toilet with seat	NA	I don't have the device	I don't have the device	I don't have the device	2h	I don't have the device	I don't have the device	Make phone calls	I don't have the device	No, i don't have a profile
525	0	0	NA	1	1	1	1	NA	NA	NA	NA	0	0	0	0	0	0	0	0	1	1	1	0	Blue Nile(09)	Atef Ez aldin	Sana Eltaher	1	98	Arkwet Center	Female	35	Complete elementary	Married	4	Own	Not currently employed	900	Electricity;Piped water into household;Toilet with seat	NA	2h	2h	I don't have the device	1h	I don't have the device	I don't have the device	Make phone calls;Send text messages	I don't have the device	No, i don't have a profile
526	1	1	1	0	0	0	NA	1	1	1	1	1	1	1	1	1	1	1	1	0	0	0	NA	Blue Nile(09)	Atef Ez aldin	Sana Eltaher	1	99	Arkwet Center	Female	26	Complete elementary	Married	1	Rent	Not currently employed	1300	Electricity;Piped water into household;Toilet with seat	NA	2h	2h	I don't have the device	3h	I don't have the device	I don't have the device	Make phone calls;Send text messages	I don't have the device	No, i don't have a profile
527	1	1	1	1	1	1	1	0	0	0	0	0	0	0	0	0	0	0	0	1	1	1	1	Blue Nile(09)	Atef Ez aldin	Sana Eltaher	1	100	Arkwet Center	Female	30	Complete High School	Married	3	Rent	Part time	1700	Electricity;Piped water into household;Toilet with seat	NA	2h	I don't have the device	I don't have the device	3h	I don't have the device	I don't have the device	Make phone calls;Send text messages	I don't have the device	No, i don't have a profile
528	1	1	1	NA	0	1	0	0	0	0	0	1	0	0	0	0	0	0	1	NA	0	0	0	Blue Nile(09)	Atef Ez aldin	Sana Eltaher	1	143	Arkwet North 2	Female	36	Incomplete high school	Married	4	Own	Full time	3000	Electricity;Piped water into household;Toilet with seat	NA	2h	3h	I don't have the device	3h	I don't have the device	I don't have the device	Make phone calls	I don't have the device	No, i don't have a profile
529	0	0	0	0	0	1	1	NA	NA	NA	NA	0	0	0	0	0	0	0	0	0	0	1	0	Blue Nile(09)	Atef Ez aldin	Sana Eltaher	1	144	Arkwet North 2	Female	50	No school	Married	3	Own	Not currently employed	800	Electricity;Piped water into household;Toilet with seat	NA	3h	I don't have the device	I don't have the device	I don't have the device	I don't have the device	I don't have the device	I don’t have a mobile phone	I don't have the device	No, i don't have a profile
530	1	1	1	1	1	1	1	0	0	0	0	0	0	0	0	0	0	0	0	0	0	0	0	Blue Nile(09)	Atef Ez aldin	Sana Eltaher	1	145	Arkwet Centr	Female	26	Incomplete high school	Married	3	Rent	Not currently employed	1500	Electricity;Piped water into household;Toilet with seat	NA	3h	I don't have the device	I don't have the device	2h	I don't have the device	I don't have the device	Make phone calls;Send text messages	I don't have the device	No, i don't have a profile
531	0	0	0	1	1	0	1	NA	NA	NA	NA	0	0	0	0	0	0	0	0	1	1	0	1	Blue Nile(09)	atef ezz	mohamed boshra	2	146	al azaza	Male	41	No school	Married	10	Share with others	Full time	4000	No Toilet	NA	I don't have the device	I don't have the device	I don't have the device	5	I don't have the device	I don't have the device	Make phone calls	I don't have the device	No, i don't have a profile
532	0	0	NA	NA	0	0	NA	NA	NA	NA	NA	0	0	0	1	1	1	1	1	NA	0	0	NA	Blue Nile(09)	Atef Ez aldin	mohamed Bshra	1	104	Arkwet Center	Male	41	Incomplete elementary	Married	1	Own	Not currently employed	1200	Electricity;No Toilet ;Piped water into household	NA	I don't Know	10	0	6	0	0	Make phone calls	0	No, i don't have a profile
533	1	1	1	NA	0	0	NA	0	0	0	0	1	1	1	1	1	0	1	1	NA	0	0	NA	Blue Nile(09)	Atef Ez aldin	mohamed Bshra	1	105	Arkwet Center	Male	30	Incomplete university (bachelors degree)	Married	2	Own	Full time	1200	Electricity;Piped water into household	NA	I don't Know	8	0	5	0	0	Make phone calls;Send text messages	0	No, i don't have a profile
534	1	1	1	NA	0	0	NA	0	0	0	0	1	1	1	1	1	0	1	1	NA	0	0	NA	Blue Nile(09)	Atef Ez aldin	mohamed Bshra	1	106	Arkwet Center	Male	31	Incomplete university (bachelors degree)	Married	2	Own	Part time	2300	Electricity;Piped water into household	NA	I don't Know	2	2	5	0	0	Make phone calls;Send text messages	0	No, i don't have a profile
535	0	0	NA	1	1	1	1	NA	NA	NA	NA	1	0	0	0	0	0	0	0	0	0	0	0	Blue Nile(09)	Atef Ez aldin	Sana Eltaher	1	107	Arkwet North	Female	27	Complete elementary	Married	5	Own	Not currently employed	1500	Electricity;Piped water into household;Toilet with seat	NA	1h	I don't have the device	I don't have the device	2h	I don't have the device	I don't have the device	Make phone calls	I don't have the device	No, i don't have a profile
536	1	1	0	1	1	NA	NA	0	0	0	0	0	1	0	0	0	0	0	0	0	0	NA	NA	Blue Nile(09)	atif ezzaldin	sana altahir	2	151	alazaza	Female	30	Incomplete elementary	Married	5	Own	Not currently employed	1000	Toilet with seat	NA	I don't have the device	I don't have the device	I don't have the device	I don't have the device	I don't have the device	I don't have the device	I don’t have a mobile phone	I don't have the device	No, i don't have a profile
537	NA	NA	NA	NA	NA	NA	NA	NA	NA	NA	NA	NA	NA	NA	NA	NA	NA	NA	NA	NA	NA	NA	NA	Blue Nile(09)	atif ezzaldin	sana altahir	2	152	alazaza	Female	18	Incomplete elementary	Married	1	Own	Not currently employed	1000	Toilet with seat	NA
538	0	0	0	1	1	1	1	NA	NA	NA	NA	0	0	0	0	0	0	0	0	0	0	0	0	Blue Nile(09)	Atef Ez aldin	Sana Eltaher	2	70	Alazazz	Female	40	No school	Married	6	Own	Not currently employed	1500	No Toilet	NA	I don't have the device	2h	I don't have the device	2h	I don't have the device	I don't have the device	Make phone calls	I don't have the device	No, i don't have a profile
539	0	1	1	NA	NA	NA	NA	NA	NA	NA	NA	NA	NA	NA	NA	NA	NA	NA	NA	NA	NA	NA	NA	Blue Nile(09)	Atif Ezzeldin	Amani Ebrahem	Rusers	153	Alazaza	Female	28	No school	Married	5	Own	Not currently employed	2300	No Toilet	0	I don't have the device	2	I don't have the device	I don't have the device	I don't have the device	I don't have the device	I don’t have a mobile phone	I don't have the device	No, i don't have a profile	Not Applicable
540	1	1	1	0	0	0	1	1	1	1	1	1	1	1	1	1	1	1	1	0	0	0	0	Blue Nile(09)	Atef Ez aldin	Sana Eltaher	2	72	Alazazz	Female	35	Incomplete high school	Married	0	Own	Not currently employed	1200	No Toilet	NA	I don't have the device	2h	I don't have the device	I don't have the device	I don't have the device	I don't have the device	Make phone calls	I don't have the device	No, i don't have a profile
541	1	NA	0	1	1	0	1	0	0	NA	0	0	0	0	0	0	0	0	0	1	0	0	1	Blue Nile(09)	atif ezzaldin	Ahmed Aldirdiri	2	156	alazaza	Male	78	Complete elementary	Married	7	Own	Full time	1000	No Toilet	NA	I don't have the device	I don't have the device	I don't have the device	4	I don't have the device	I don't have the device	Make phone calls	0	No, i don't have a profile
542	1	1	1	1	1	0	0	0	0	0	0	0	0	0	0	0	0	0	0	1	0	0	0	Blue Nile(09)	Atif Ezzeldin	ahmed ali eldirdiry	Rusers	144	Alazaza	Male	22	Complete High School	Single	Not Applicable	Share with others	Full time	1500	No Toilet	0	4	3	4	7	I don't have the device	I don't have the device	Browse or surf the Internet; Make phone calls;Send text messages;Use apps	5	Facebook; Viber; Whatsapp	Not Applicable
543	0	0	0	1	1	1	1	NA	NA	NA	NA	0	0	0	0	0	0	0	0	0	0	0	0	Blue Nile(09)	Atif Ezzeldin	Amani Ebrahem	Rusers	145	Alazaza	Female	45	No school	Divorced	4	Own	Not currently employed	1000	No Toilet	0	I don't have the device	I don't have the device	I don't have the device	I don't have the device	I don't have the device	I don't have the device	I don’t have a mobile phone	I don't have the device	No, i don't have a profile	Not Applicable
544	1	1	1	1	1	0	0	0	0	0	0	0	0	0	0	0	0	0	0	0	0	0	0	Blue Nile(09)	atif ezzaldin	sana altahir	1	172	RKWEET	Female	43	Complete elementary	Married	6	Own	Not currently employed	2000	Electricity;Latrine (without seat);Piped water into household	NA	3	I don't have the device	3	3	I don't Know	I don't Know	Make phone calls;Send text messages	I don't Know	No, i don't have a profile
545	1	1	1	0	0	0	1	1	1	1	1	0	0	0	0	1	0	0	0	0	0	0	0	Blue Nile(09)	Atef Ez aldin	Sana Eltaher	1	77	Arkwet Cent	Female	40	No school	Married	7	Own	Not currently employed	1500	Electricity;Piped water into household;Toilet with seat	NA	2h	I don't have the device	I don't have the device	2h	I don't have the device	I don't have the device	Make phone calls	I don't have the device	No, i don't have a profile
546	1	1	1	1	1	0	0	0	0	0	0	0	0	0	0	0	0	0	0	0	0	0	0	Blue Nile(09)	Atef Ez aldin	Sana Eltaher	1	134	Arkwet North 2	Female	50	Complete elementary	Married	6	Share with others	Not currently employed	3000	Electricity;Piped water into household;Toilet with seat	NA	2h	I don't have the device	I don't have the device	2h	I don't have the device	I don't have the device	Make phone calls	I don't have the device	No, i don't have a profile
547	1	1	1	1	1	1	1	0	0	0	0	0	0	0	0	0	0	0	0	1	1	1	0	Blue Nile(09)	Atef Ez aldin	Sana Eltaher	1	79	Arkwet Center	Female	22	Incomplete high school	Married	0	Own	Not currently employed	1600	Electricity;Piped water into household;Toilet with seat	NA	4h	I don't have the device	2h	3h	I don't have the device	I don't have the device	Browse or surf the Internet; Make phone calls;Send text messages	2h	Facebook; Viber; Whatsapp
548	1	1	1	1	1	0	1	0	NA	0	0	0	0	0	1	0	0	0	1	1	0	0	0	Blue Nile(09)	Atif Ezzeldin	ahmed ali eldirdiry	Rusers	202	Alazaza	Male	26	Incomplete elementary	Married	1	Share with others	Full time	3000	No Toilet	0	1	I don't have the device	I don't have the device	I don't have the device	I don't have the device	I don't have the device	Make phone calls	I don't have the device	No, i don't have a profile	Not Applicable
549	0	0	NA	NA	NA	NA	NA	NA	NA	NA	NA	NA	NA	NA	NA	NA	NA	NA	NA	NA	NA	NA	NA	Blue Nile(09)	Atef Ez aldin	Sana Eltaher	1	81	Arkwet Center	Female	22	No school	Married	4	Own	Not currently employed	600	Electricity;Piped water into household;Toilet with seat	NA	I don't have the device	I don't have the device	I don't have the device	I don't have the device	I don't have the device	I don't have the device	I don’t have a mobile phone	I don't have the device	No, i don't have a profile
550	0	0	0	1	1	1	1	NA	NA	NA	NA	0	0	0	0	0	NA	0	0	1	0	0	1	Blue Nile(09)	Atif Ezzeldin	ahmed ali eldirdiry	Rusers	164	Alazaza	Male	40	No school	Married	7	Own	Part time	3000	No Toilet	0	I don't have the device	I don't have the device	I don't have the device	I don't have the device	I don't have the device	I don't have the device	I don’t have a mobile phone	I don't have the device	No, i don't have a profile	Not Applicable
551	1	1	1	1	1	1	1	0	0	0	0	0	0	0	0	0	0	0	0	0	0	0	0	Blue Nile(09)	Atef Ez aldin	Sana Eltaher	1	83	Arkwet North2	Female	27	Incomplete elementary	Married	4	Rent	Not currently employed	2500	Electricity;Piped water into household;Toilet with seat	NA	2h	I don't have the device	I don't have the device	3h	I don't have the device	I don't have the device	Make phone calls;Send text messages	I don't have the device	No, i don't have a profile
552	1	1	1	1	1	0	0	0	0	0	1	1	1	1	1	1	1	1	0	0	1	0	0	Blue Nile(09)	Atef Ez aldin	Sana Eltaher	2	45	Alazazz	Female	22	Incomplete elementary	Married	0	Own	Part time	1200	No Toilet	NA	I don't have the device	2h	I don't have the device	I don't have the device	I don't have the device	I don't have the device	I don’t have a mobile phone	I don't have the device	No, i don't have a profile
553	1	1	1	0	NA	0	0	1	0	0	0	1	1	1	1	0	0	0	0	0	NA	0	0	Blue Nile(09)	Atef Ez aldin	Sana Eltaher	1	85	Arkwet North	Female	47	Complete High School	Married	5	Rent	Part time	3000	Electricity;Piped water into household;Toilet with seat	NA	2h	I don't have the device	I don't have the device	3h	I don't have the device	I don't have the device	Make phone calls	I don't have the device	No, i don't have a profile
554	1	1	1	1	0	0	0	0	1	0	1	1	0	0	0	0	0	0	0	0	0	0	0	Blue Nile(09)	Atef Ez aldin	Sana Eltaher	1	142	Arkwet North 2	Female	42	Complete elementary	Married	6	Own	Not currently employed	1500	Electricity;Piped water into household;Toilet with seat	NA	4h	3h	2h	I don't have the device	I don't have the device	I don't have the device	Make phone calls	I don't have the device	No, i don't have a profile
555	0	0	0	1	1	1	1	NA	NA	NA	NA	0	0	0	0	0	0	0	0	1	1	1	0	Blue Nile(09)	Atef Ez aldin	Sana Eltaher	2	73	Alazazz	Female	29	Incomplete elementary	Married	5	Share with others	Not currently employed	1000	No Toilet	NA	I don't have the device	I don't have the device	I don't have the device	I don't have the device	I don't have the device	I don't have the device	I don’t have a mobile phone	I don't have the device	No, i don't have a profile
556	1	1	1	1	1	1	1	1	1	1	1	1	1	1	1	1	1	1	1	1	1	1	1	Blue Nile(09)	Atef Ez aldin	Sana Eltaher	2	59	Alazazz	Female	20	No school	Married	2	Own	Not currently employed	1400	No Toilet	NA	I don't have the device	I don't have the device	I don't have the device	I don't Know	I don't have the device	I don't have the device	I don’t have a mobile phone	I don't have the device	No, i don't have a profile
557	1	1	1	1	1	1	1	0	0	0	0	0	0	0	0	0	0	0	0	1	0	0	0	Blue Nile(09)	Atif Ezzeldin	ahmed ali eldirdiry	Rusers	146	Alazaza	Male	24	Complete university (bachelor’s degree)	Single	Not Applicable	Own	Full time	1500	No Toilet	0	4	2	3	2	I don't have the device	I don't have the device	Browse or surf the Internet; Make phone calls;Send text messages;Use apps	2	Facebook; Viber; Whatsapp	Not Applicable
558	1	1	1	1	1	0	0	NA	NA	NA	NA	0	0	0	0	0	0	0	0	0	0	0	0	Blue Nile(09)	atif ezzaldin	sana altahir	1	173	RKWEET	Female	38	Incomplete high school	Married	4	Rent	Part time	2000	Electricity;Latrine (without seat);Piped water into household	NA	2	I don't have the device	I don't have the device	I don't have the device	I don't Know	I don't Know	Make phone calls;Send text messages	I don't Know	No, i don't have a profile
559	1	0	0	1	1	0	0	0	0	0	1	0	0	0	0	0	0	0	0	0	0	0	0	Blue Nile(09)	atif ezz	sana eltahir	2	147	alazaza	Female	30	Incomplete elementary	Married	5	Own	Not currently employed	1000	Toilet with seat	NA	I don't have the device	I don't have the device	I don't have the device	I don't have the device	I don't have the device	I don't have the device	I don’t have a mobile phone	I don't have the device	No, i don't have a profile
560	1	1	1	1	1	0	1	1	1	0	1	1	1	1	1	1	1	1	0	0	0	0	0	Blue Nile(09)	areej suliman	tyiser	kosti	146	kosti	Female	40	Complete university (bachelor’s degree)	Married	1	Own	Full time	1300	Piped water into household;Toilet with seat	NA	1	0	4		0	0	Make phone calls;Send text messages	4	No, i don't have a profile
561	1	1	1	1	1	0	1	0	0	0	0	0	0	1	1	1	1	1	1	0	0	0	0	Blue Nile(09)	Atef Ez aldin	Sana Eltaher	2	54	Alazazz	Female	34	No school	Married	30	Own	Not currently employed	1500	No Toilet	NA	I don't have the device	2h	I don't have the device	I don't have the device	I don't have the device	I don't have the device	Make phone calls	I don't have the device	No, i don't have a profile
562	0	0	NA	1	0	1	1	0	0	0	0	0	0	0	0	0	0	0	0	0	0	0	0	Blue Nile(09)	Atef Ez aldin	Sana Eltaher	2	55	Alazazz	Female	25	No school	Divorced	1	Own	Not currently employed	1500	No Toilet	NA	I don't have the device	2h	I don't have the device	3h	I don't have the device	I don't have the device	I don’t have a mobile phone	I don't have the device	No, i don't have a profile
563	NA	1	NA	1	1	1	1	0	0	0	0	0	0	0	0	0	0	0	0	1	1	1	0	Blue Nile(09)	4	Sana Eltaher	2	56	Alazazz	Female	20	Incomplete elementary	Married	1	Own	Not currently employed	600	No Toilet	NA	I don't have the device	2h	I don't have the device	I don't have the device	I don't have the device	I don't have the device	Make phone calls	I don't have the device	No, i don't have a profile
564	1	0	0	1	1	1	1	1	0	0	0	0	0	0	0	0	0	0	0	0	0	0	0	Blue Nile(09)	Atif Ezzeldin	ahmed ali eldirdiry	Rusers	140	Alazaza	Male	23	Complete elementary	Single	Not Applicable	Share with others	Full time	1900	No Toilet	0	1	3	I don't have the device	3	I don't have the device	I don't have the device	Make phone calls;Send text messages	I don't have the device	No, i don't have a profile	Not Applicable
565	0	0	0	NA	NA	NA	NA	NA	NA	NA	NA	0	NA	NA	NA	NA	NA	NA	NA	NA	NA	NA	NA	Blue Nile(09)	Atef Ez aldin	Sana Eltaher	2	140	Alazazz	Female	25	No school	Married	5	Own	Not currently employed	900	No Toilet	NA	I don't have the device	2h	I don't have the device	I don't have the device	I don't have the device	I don't have the device	I don’t have a mobile phone	I don't have the device	No, i don't have a profile
566	1	1	1	1	1	1	1	0	0	0	0	0	0	0	0	0	0	0	0	0	0	0	0	Blue Nile(09)	Atef Ez aldin	Sana Eltaher	1	141	Arkwet North 2	Female	59	No school	Married	5	Own	Not currently employed	1000	Electricity;Piped water into household;Toilet with seat	NA	4h	I don't have the device	I don't have the device	I don't have the device	I don't have the device	I don't have the device	I don’t have a mobile phone	I don't have the device	No, i don't have a profile
567	1	1	1	1	0	0	1	0	0	0	0	1	1	1	1	1	1	1	1	0	0	0	0	Blue Nile(09)	Atef Ez aldin	Sana Eltaher	1	84	Arkwet North 2	Female	25	Incomplete high school	Married	2	Own	Not currently employed	1600	Electricity;No Toilet	NA	2h	I don't have the device	I don't have the device	2h	I don't have the device	I don't have the device	Make phone calls	I don't have the device	No, i don't have a profile
568	0	0	0	0	0	0	0	NA	NA	NA	NA	1	0	0	0	0	0	0	0	0	0	0	0	Blue Nile(09)	Atif Ezzeldin	Amani Ebrahem	Rusers	143	Alazaza	Female	19	Incomplete elementary	Married	1	Own	Not currently employed	2000	No Toilet	0	I don't have the device	I don't have the device	I don't have the device	I don't have the device	I don't have the device	I don't have the device	I don’t have a mobile phone	I don't have the device	No, i don't have a profile	Not Applicable
569	1	1	1	0	0	1	1	1	1	1	1	1	1	1	1	1	1	1	0	0	0	0	0	Blue Nile(09)	Atef Ez aldin	Sana Eltaher	2	71	Alazazz	Female	30	Complete elementary	Married	3	Own	Not currently employed	1000	No Toilet	NA	I don't have the device	I don't have the device	I don't have the device	I don't have the device	I don't have the device	I don't have the device	Make phone calls	I don't have the device	No, i don't have a profile
570	1	1	1	0	0	0	NA	1	1	1	1	1	1	0	1	1	1	1	1	0	0	0	NA	Blue Nile(09)	Atef Ez aldin	Sana Eltaher	2	60	Alazazz	Female	20	No school	Married	1	Own	Not currently employed	3000	No Toilet	NA	I don't have the device	2h	I don't have the device	3h	I don't have the device	I don't have the device	Make phone calls	I don't have the device	No, i don't have a profile
571	0	1	1	NA	1	0	0	0	0	0	0	1	0	0	0	0	0	0	0	NA	0	0	0	Blue Nile(09)	Atif Ezzeldin	Amani Ebrahem	Rusers	147	Alazaza	Female	45	No school	Married	8	Own	Not currently employed	3000	No Toilet	0	I don't have the device	2	I don't have the device	I don't have the device	I don't have the device	I don't have the device	I don’t have a mobile phone	I don't have the device	No, i don't have a profile	Not Applicable
572	0	0	0	1	1	0	0	NA	NA	NA	NA	0	0	0	0	0	0	0	0	0	0	0	0	Blue Nile(09)	Atif Ezzeldin	ahmed ali eldirdiry	Rusers	110	Alazaza	Male	43	No school	Married	3	Own	Full time	1400	No Toilet	0	I don't have the device	2	I don't have the device	4	I don't have the device	I don't have the device	Make phone calls;Send text messages	I don't have the device	No, i don't have a profile	Not Applicable
573	0	1	1	1	0	0	0	0	0	0	0	0	0	0	0	0	0	0	0	0	0	0	0	Blue Nile(09)	Atif Ezzeldin	Amani Ebrahem	Rusers	111	Alazaza	Female	43	No school	Married	8	Own	Not currently employed	4000	Latrine (without seat);No Toilet	0	I don't have the device	3	I don't have the device	I don't have the device	I don't have the device	I don't have the device	I don’t have a mobile phone	I don't have the device	No, i don't have a profile	Not Applicable
574	0	0	0	1	1	0	0	0	0	0	0	0	0	0	0	0	0	0	0	1	0	0	0	Blue Nile(09)	Atif Ezzeldin	ahmed ali eldirdiry	Rusers	112	Alazaza	Male	29	Complete elementary	Married	2	Own	Full time	1400	No Toilet	0	I don't have the device	3	I don't have the device	4	I don't have the device	I don't have the device	Make phone calls	I don't have the device	No, i don't have a profile	Not Applicable
575	0	0	1	NA	0	0	NA	0	0	0	0	1	0	0	0	0	0	0	0	NA	0	0	NA	Blue Nile(09)	Atif Ezzeldin	Amani Ebrahem	Rusers	113	Alazaza	Female	29	Incomplete high school	Married	2	Own	Not currently employed	2000	Latrine (without seat);No Toilet	0	2	I don't have the device	I don't have the device	I don't have the device	I don't have the device	I don't have the device	I don’t have a mobile phone	I don't have the device	No, i don't have a profile	Not Applicable
576	1	0	1	1	1	0	0	0	0	0	0	0	0	0	0	0	0	0	0	0	0	0	0	Blue Nile(09)	Atif Ezzeldin	ahmed ali eldirdiry	Rusers	114	Alazaza	Male	22	Complete university (bachelor’s degree)	Single	Not Applicable	Share with others	Full time	1500	No Toilet	0	2	2	2	12	I don't have the device	I don't have the device	Browse or surf the Internet; Make phone calls;Send text messages;Use apps	I don't Know	Facebook; Whatsapp	Not Applicable
577	0	0	0	0	0	0	0	0	0	0	0	0	0	0	0	0	0	0	0	0	0	0	0	Blue Nile(09)	Atif Ezzeldin	Amani Ebrahem	Rusers	115	Alazaza	Female	20	No school	Single	Not Applicable	Share with others	Not currently employed	3000	Latrine (without seat);No Toilet	0	I don't have the device	I don't have the device	I don't have the device	I don't have the device	I don't have the device	I don't have the device	I don’t have a mobile phone	I don't have the device	No, i don't have a profile	Not Applicable
578	1	0	1	1	1	1	1	NA	NA	NA	NA	NA	0	0	0	0	0	0	0	1	0	0	0	Blue Nile(09)	Atif Ezzeldin	ahmed ali eldirdiry	Rusers	116	Alazaza	Male	50	No school	Married	6	Own	Part time	1500	No Toilet	0	I don't have the device	5	I don't have the device	4	I don't have the device	I don't have the device	Make phone calls	I don't have the device	No, i don't have a profile	Not Applicable
579	0	0	0	1	1	1	1	NA	NA	NA	NA	0	0	0	0	0	0	0	0	0	0	1	0	Blue Nile(09)	Atif Ezzeldin	Amani Ebrahem	Rusers	117	Alazaza	Female	48	No school	Widowed	8	Own	Not currently employed	3000	Latrine (without seat);No Toilet	0	I don't have the device	I don't have the device	I don't have the device	I don't have the device	I don't have the device	I don't have the device	I don’t have a mobile phone	I don't have the device	No, i don't have a profile	Not Applicable
580	1	0	1	1	1	0	0	0	0	0	0	0	0	0	0	0	0	0	0	0	0	0	0	Blue Nile(09)	Atif Ezzeldin	ahmed ali eldirdiry	Rusers	118	Alazaza	Male	20	Incomplete university (bachelors degree)	Single	Not Applicable	Share with others	Not currently employed	1500	No Toilet	0	2	1	3	5	I don't have the device	I don't have the device	Browse or surf the Internet; Make phone calls;Send text messages;Use apps	4	Facebook; Whatsapp	Not Applicable
581	1	0	1	0	0	0	NA	0	0	0	0	1	0	0	0	0	0	0	0	0	0	0	NA	Blue Nile(09)	Atif Ezzeldin	Amani Ebrahem	Rusers	119	Alazaza	Female	22	No school	Married	1	Own	Not currently employed	2000	No Toilet	0	1	I don't have the device	I don't have the device	1	I don't have the device	I don't have the device	Make phone calls	I don't have the device	No, i don't have a profile	Not Applicable
582	0	0	0	1	1	0	0	NA	NA	NA	NA	0	0	0	0	0	0	0	0	1	1	0	0	Blue Nile(09)	Atif Ezzeldin	ahmed ali eldirdiry	Rusers	120	Alazaza	Male	58	No school	Married	8	Own	Full time	2000	No Toilet	0	I don't have the device	2	I don't have the device	3	I don't have the device	I don't have the device	Make phone calls	I don't have the device	No, i don't have a profile	Not Applicable
583	1	0	1	0	0	0	0	0	0	0	0	1	0	0	0	0	0	0	0	0	0	0	0	Blue Nile(09)	Atif Ezzeldin	Amani Ebrahem	Rusers	121	Alazaza	Female	25	Religious school	Married	3	Own	Not currently employed	4000	Latrine (without seat);No Toilet	0	1	3	I don't have the device	I don't have the device	I don't have the device	I don't have the device	I don’t have a mobile phone	I don't have the device	No, i don't have a profile	Not Applicable
584	0	0	0	1	1	0	0	NA	NA	NA	NA	1	0	0	0	0	0	0	0	1	0	0	0	Blue Nile(09)	Atif Ezzeldin	ahmed ali eldirdiry	Rusers	122	Alazaza	Male	63	Religious school	Married	13	Own	Full time	2000	No Toilet	0	I don't have the device	5	I don't have the device	3	I don't have the device	I don't have the device	Make phone calls	I don't have the device	No, i don't have a profile	Not Applicable
585	0	0	0	0	0	0	0	NA	NA	NA	NA	0	0	0	0	0	0	0	0	0	0	0	0	Blue Nile(09)	Atif Ezzeldin	Amani Ebrahem	Rusers	123	Alazaza	Female	58	No school	Married	6	Own	Not currently employed	2000	Latrine (without seat);No Toilet	0	I don't have the device	I don't have the device	I don't have the device	I don't have the device	I don't have the device	I don't have the device	I don’t have a mobile phone	I don't have the device	No, i don't have a profile	Not Applicable
586	1	0	0	1	1	0	0	NA	NA	NA	NA	0	0	0	0	0	NA	NA	NA	0	0	0	0	Blue Nile(09)	Atif Ezzeldin	ahmed ali eldirdiry	Rusers	124	Alazaza	Male	70	No school	Married	11	Own	Not currently employed	2000	No Toilet	0	I don't have the device	I don't have the device	3	I don't have the device	I don't have the device	I don't have the device	Make phone calls	I don't have the device	No, i don't have a profile	Not Applicable
587	0	0	1	0	0	0	NA	0	0	0	0	1	0	0	0	0	0	0	0	0	0	0	NA	Blue Nile(09)	Atif Ezzeldin	Amani Ebrahem	Rusers	125	Alazaza	Female	35	No school	Married	7	Own	Not currently employed	3000	Latrine (without seat);No Toilet	0	I don't have the device	I don't have the device	I don't have the device	I don't have the device	I don't have the device	I don't have the device	I don’t have a mobile phone	I don't have the device	No, i don't have a profile	Not Applicable
588	1	0	1	1	1	0	0	1	0	1	0	0	1	1	0	0	0	0	0	1	0	0	0	Blue Nile(09)	Atif Ezzeldin	ahmed ali eldirdiry	Rusers	126	Alazaza	Male	53	No school	Married	9	Own	Full time	2000	No Toilet	0	I don't have the device	4	I don't have the device	5	I don't have the device	I don't have the device	Make phone calls;Send text messages	I don't have the device	No, i don't have a profile	Not Applicable
589	1	1	1	0	0	0	NA	0	0	0	0	1	0	0	0	0	0	0	0	0	0	0	NA	Blue Nile(09)	Atif Ezzeldin	Amani Ebrahem	Rusers	127	Alazaza	Female	19	Incomplete elementary	Single	Not Applicable	Share with others	Not currently employed	2000	No Toilet	0	2	1	I don't have the device	I don't have the device	I don't have the device	I don't have the device	I don’t have a mobile phone	I don't have the device	No, i don't have a profile	Not Applicable
590	0	0	0	1	1	NA	1	0	1	1	1	0	0	0	0	0	0	0	0	1	0	NA	0	Blue Nile(09)	Atif Ezzeldin	ahmed ali eldirdiry	Rusers	128	Alazaza	Male	45	No school	Married	6	Own	Not currently employed	1800	No Toilet	0	I don't have the device	3	I don't have the device	I don't Know	I don't have the device	I don't have the device	Make phone calls	I don't have the device	No, i don't have a profile	Not Applicable
591	0	0	0	1	1	1	1	NA	NA	NA	NA	0	0	0	0	0	0	0	0	0	0	1	0	Blue Nile(09)	Atif Ezzeldin	Amani Ebrahem	Rusers	129	Alazaza	Female	45	No school	Married	4	Own	Not currently employed	3000	Latrine (without seat);No Toilet	0	I don't have the device	1	I don't have the device	I don't have the device	I don't have the device	I don't have the device	I don’t have a mobile phone	I don't have the device	No, i don't have a profile	Not Applicable
592	1	0	1	1	1	0	0	1	1	0	0	0	0	0	0	1	0	0	0	0	0	0	0	Blue Nile(09)	Atif Ezzeldin	ahmed ali eldirdiry	Rusers	130	Alazaza	Male	21	Incomplete university (bachelors degree)	Single	Not Applicable	Own	Not currently employed	2000	No Toilet	0	4	1	5	5	I don't have the device	1	Browse or surf the Internet; Make phone calls;Send text messages;Use apps	4	Facebook; Whatsapp	Not Applicable
593	0	0	0	NA	NA	NA	NA	NA	NA	NA	NA	0	NA	NA	NA	NA	NA	NA	NA	NA	NA	NA	NA	Blue Nile(09)	Atif Ezzeldin	Amani Ebrahem	Rusers	131	Alazaza	Female	30	Religious school	Married	7	Own	Not currently employed	2000	Latrine (without seat);No Toilet	0	I don't have the device	I don't have the device	I don't have the device	I don't have the device	I don't have the device	I don't have the device	I don’t have a mobile phone	I don't have the device	No, i don't have a profile	Not Applicable
594	1	1	1	1	1	NA	NA	0	0	0	0	1	0	0	0	1	0	0	0	1	0	NA	NA	Blue Nile(09)	Atif Ezzeldin	ahmed ali eldirdiry	Rusers	132	Alazaza	Male	50	Religious school	Married	16	Own	Full time	2000	No Toilet	0	1	1	I don't have the device	3	I don't have the device	I don't have the device	Make phone calls	I don't have the device	No, i don't have a profile	Not Applicable
595	1	1	1	0	0	0	0	0	0	0	0	1	0	0	0	1	0	0	0	0	0	0	0	Blue Nile(09)	Atif Ezzeldin	Amani Ebrahem	Rusers	133	Alazaza	Female	19	Incomplete university (bachelors degree)	Single	Not Applicable	Own	Not currently employed	1000	No Toilet	0	3	1	I don't have the device	I don't have the device	I don't have the device	I don't have the device	Make phone calls;Send text messages	I don't have the device	No, i don't have a profile	Not Applicable
596	0	1	1	1	1	1	1	0	0	0	1	0	0	0	0	0	0	0	0	0	0	0	0	Blue Nile(09)	Atif Ezzeldin	ahmed ali eldirdiry	Rusers	134	Alazaza	Male	32	Incomplete elementary	Married	4	Own	Full time	2500	No Toilet	0	I don't have the device	3	2	2	I don't have the device	I don't have the device	Browse or surf the Internet; Make phone calls;Send text messages;Use apps	1	Facebook; Whatsapp	Not Applicable
597	0	0	1	1	1	0	1	0	0	0	0	0	0	0	0	0	0	0	0	0	0	0	0	Blue Nile(09)	Atif Ezzeldin	Amani Ebrahem	Rusers	135	Alazaza	Female	27	No school	Married	4	Own	Not currently employed	3000	Latrine (without seat);Toilet with seat	0	I don't have the device	I don't have the device	I don't have the device	I don't have the device	I don't have the device	I don't have the device	I don’t have a mobile phone	I don't have the device	No, i don't have a profile	Not Applicable
598	1	1	1	1	1	1	1	0	0	0	0	0	0	0	0	0	0	0	0	0	0	0	0	Blue Nile(09)	Atif Ezzeldin	ahmed ali eldirdiry	Rusers	136	Alazaza	Male	30	Incomplete university (bachelors degree)	Married	2	Own	Full time	4000	No Toilet	0	2	I don't have the device	I don't have the device	4	I don't have the device	I don't have the device	Make phone calls;Send text messages	3	Facebook; Whatsapp	Not Applicable
599	1	0	1	1	1	1	1	NA	NA	NA	NA	0	0	0	0	0	0	0	0	0	0	0	0	Blue Nile(09)	Atif Ezzeldin	Amani Ebrahem	Rusers	137	Alazaza	Female	40	Religious school	Married	5	Own	Not currently employed	2000	Latrine (without seat);No Toilet	0	I don't have the device	2	I don't have the device	1	I don't have the device	I don't have the device	Make phone calls	I don't have the device	No, i don't have a profile	Not Applicable
600	0	0	1	1	1	0	0	NA	NA	NA	NA	0	1	0	0	0	0	0	0	1	0	0	0	Blue Nile(09)	Atif Ezzeldin	ahmed ali eldirdiry	Rusers	138	Alazaza	Male	25	Incomplete university (bachelors degree)	Single	Not Applicable	Own	Part time	1500	No Toilet	0	2	I don't have the device	3	2	I don't have the device	I don't have the device	Browse or surf the Internet; Make phone calls;Send text messages;Use apps	2	Facebook; Whatsapp	Not Applicable
601	1	0	1	0	0	0	0	0	0	0	0	0	0	0	0	NA	0	0	0	0	0	0	0	Blue Nile(09)	Atif Ezzeldin	Amani Ebrahem	Rusers	139	Alazaza	Female	20	Incomplete elementary	Married	1	Own	Not currently employed	3000	Latrine (without seat);No Toilet	0	3	I don't have the device	I don't have the device	1	I don't have the device	I don't have the device	Make phone calls	I don't have the device	No, i don't have a profile	Not Applicable
602	0	0	0	1	0	0	0	NA	NA	NA	NA	0	0	0	0	0	0	0	0	0	0	0	0	Blue Nile(09)	Atif Ezzeldin	Amani Ebrahem	Damazin	19	Arkwet	Female	65	Religious school	Widowed	8	Own	Not currently employed	1000	Electricity;Latrine (without seat);Piped water into household	0	0	3	0	0	0	0	I don’t have a mobile phone	I don't have the device	No, i don't have a profile	Not Applicable
603	1	0	1	1	1	NA	1	0	1	0	0	NA	0	0	0	NA	0	0	0	0	0	NA	0	Blue Nile(09)	Atif Ezzeldin	ahmed ali eldirdiry	Damazin	20	Arkwet	Male	19	Complete High School	Single	Not Applicable	Share with others	Not currently employed	1000	Electricity;Latrine (without seat);No Toilet ;Piped water into household	0	3	I don't have the device	4	4	I don't have the device	I don't have the device	Browse or surf the Internet; Make phone calls;Send text messages;Use apps	4	Facebook; Whatsapp	Not Applicable
604	0	0	0	1	0	0	0	NA	NA	NA	NA	0	0	0	0	0	0	0	0	0	0	0	0	Blue Nile(09)	Atif Ezzeldin	Amani Ebrahem	Damazin	21	Arkwet	Female	27	Complete High School	Separated	1	Rent	Part time	1500	Electricity;No Toilet ;Piped water into household	0	5	1	I don't have the device	I don't have the device	I don't have the device	I don't have the device	I don’t have a mobile phone	I don't have the device	No, i don't have a profile	Not Applicable
605	1	0	1	1	1	0	0	1	1	0	0	NA	NA	0	0	1	0	0	0	1	1	0	0	Blue Nile(09)	Atif Ezzeldin	ahmed ali eldirdiry	Damazin	22	Arkwet	Male	27	Complete High School	Single	Not Applicable	Share with others	Not currently employed	900	Electricity;No Toilet ;Piped water into household	0	3	I don't have the device	3	5	I don't have the device	I don't have the device	Browse or surf the Internet; Make phone calls;Send text messages;Use apps	3	Facebook; Whatsapp	Not Applicable
606	0	0	0	1	1	1	1	NA	NA	NA	NA	NA	NA	NA	NA	NA	NA	NA	NA	1	1	1	1	Blue Nile(09)	Atif Ezzeldin	Amani Ebrahem	Damazin	23	Arkwet	Female	65	Religious school	Widowed	6	Own	Not currently employed	1000	Electricity;Latrine (without seat);Piped water into household	0	3	1	I don't have the device	I don't have the device	I don't have the device	I don't have the device	I don’t have a mobile phone	I don't have the device	No, i don't have a profile	Not Applicable
607	NA	NA	NA	NA	NA	NA	NA	NA	NA	NA	NA	NA	NA	NA	NA	NA	NA	NA	NA	NA	NA	NA	NA	Blue Nile(09)	atif ezzaldin	Ahmed Aldirdiri	2	154	alazaza	Male	36	Incomplete elementary	Married	8	Own	Part time	100	No Toilet	NA	I don't have the device	I don't have the device	I don't have the device	I don't Know	I don't have the device	I don't have the device	Make phone calls	0	No, i don't have a profile
608	1	1	1	0	1	1	1	0	1	0	0	0	0	0	0	0	0	0	0	0	0	0	0	Blue Nile(09)	Ahmad Osman	Sanaa Altaher	Aldmazen	174	Arkweet	Female	26	Incomplete elementary	Married	2	Own	Not currently employed	3000		NA	I don't have the device	I don't have the device	I don't have the device	2	I don't have the device	I don't have the device	Make phone calls	I don't have the device	No, i don't have a profile
609	NA	1	1	1	1	0	0	NA	NA	NA	NA	1	1	1	1	0	0	0	0	0	0	0	0	Blue Nile(09)	Ahmad Osman	Sanaa Altaher	Aldmazen	175	Arkweet	Female	27	No school	Married	1	Rent	Not currently employed	3000	Electricity;Piped water into household	NA	I don't have the device	I don't have the device		2	I don't have the device	I don't have the device	Make phone calls	I don't have the device	No, i don't have a profile
610	1	1	1	1	1	1	1	1	1	1	1	0	0	0	0	0	0	0	0	0	0	0	0	Blue Nile(09)	Ahmad Osman	Sanaa Altaher	Aldmazen	176	Arkweet	Female	22	Complete university (bachelor’s degree)	Married	2	Share with others	Not currently employed	2000	Piped water into household	NA	I don't have the device	3	I don't have the device	I don't have the device	I don't have the device	I don't have the device	Browse or surf the Internet; Make phone calls;Send text messages	I don't have the device	No, i don't have a profile
611	1	1	1	1	1	1	1	1	1	1	1	1	0	0	0	0	0	0	0	0	0	0	0	Blue Nile(09)	Ahmad Osman	Sanaa Altaher	Aldmazen	177	Arkweet	Female	25	Incomplete elementary	Married	4	Rent	Not currently employed	2000	Electricity;Piped water into household	NA	I don't have the device	3	I don't have the device	2	I don't have the device	I don't have the device	Make phone calls	I don't have the device	No, i don't have a profile
612	1	1	1	1	1	1	1	0	1	1	1	1	1	1	1	0	0	0	0	0	0	0	0	Blue Nile(09)	Ahmad Osman	Sanaa Altaher	Aldmazen	178	Arkweet	Female	25	Incomplete university (bachelors degree)	Married	5	Rent	Part time	1800	Electricity;Piped water into household;Toilet with seat	NA	2	1	I don't have the device	3	I don't have the device	I don't have the device	Make phone calls;Send text messages	I don't have the device	No, i don't have a profile
613	0	0	0	0	NA	0	0	NA	NA	NA	NA	1	0	0	0	0	0	0	0	0	NA	0	0	Blue Nile(09)	Atif Ezzeldin	Amani Ebrahem	Rusers	149	Alazaza	Female	25	Religious school	Married	4	Own	Not currently employed	1000	No Toilet	0	I don't have the device	I don't have the device	I don't have the device	I don't have the device	I don't have the device	I don't have the device	I don’t have a mobile phone	I don't have the device	No, i don't have a profile	Not Applicable
614	0	0	0	1	1	1	1	NA	NA	NA	NA	0	0	0	0	0	0	0	0	0	0	0	0	Blue Nile(09)	Atif Ezzeldin	ahmed ali eldirdiry	Rusers	150	Alazaza	Male	20	Incomplete elementary	Single	Not Applicable	Share with others	Part time	1400	No Toilet	0	1	2	4	4	I don't have the device	I don't have the device	Browse or surf the Internet; Make phone calls;Send text messages;Use apps	4	Facebook; Whatsapp	Not Applicable
615	0	0	1	1	0	0	0	0	0	0	0	0	0	0	0	0	0	0	0	0	0	0	0	Blue Nile(09)	Atif Ezzeldin	Amani Ebrahem	Rusers	151	Alazaza	Female	22	Incomplete elementary	Single	Not Applicable	Own	Not currently employed	2000	No Toilet	0	2	I don't have the device	I don't have the device	I don't have the device	I don't have the device	I don't have the device	I don’t have a mobile phone	I don't have the device	No, i don't have a profile	Not Applicable
616	NA	NA	0	1	1	1	1	NA	NA	NA	NA	0	0	0	0	0	0	0	0	0	0	0	0	Blue Nile(09)	Atif Ezzeldin	ahmed ali eldirdiry	Rusers	152	Alazaza	Male	37	No school	Married	5	Own	Full time	2300	No Toilet	0	2	1	I don't have the device	2	I don't have the device	I don't have the device	Make phone calls	I don't have the device	No, i don't have a profile	Not Applicable
617	1	1	1	NA	NA	NA	NA	0	0	0	0	0	0	0	0	0	0	0	0	NA	NA	NA	NA	Blue Nile(09)	Ahmad Osman	Sanaa Altaher	Aldmazen	183	Arkweet	Female	50	No school	Married	6	Rent	Not currently employed	1500	Electricity;Piped water into household;Toilet with seat	NA	I don't have the device	I don't have the device	I don't have the device	I don't have the device	I don't have the device	I don't have the device	I don’t have a mobile phone	I don't have the device	No, i don't have a profile
618	1	1	1	1	1	0	0	0	0	0	0	0	0	0	0	0	0	0	0	1	1	0	0	Blue Nile(09)	Atif Ezzeldin	ahmed ali eldirdiry	Rusers	154	Alazaza	Male	43	No school	Married	4	Own	Full time	2000	No Toilet	0	1	3	I don't have the device	3	I don't have the device	I don't have the device	Make phone calls;Send text messages	I don't have the device	No, i don't have a profile	Not Applicable
619	1	1	1	1	1	0	0	0	0	0	0	0	0	0	0	0	0	0	0	0	0	0	0	Blue Nile(09)	atif ezzaldin	sana altahir	2	153	alazaza	Female	18	Incomplete elementary	Married	1	Own	Not currently employed	1000	Toilet with seat	NA	I don't have the device	7	I don't have the device	I don't have the device	I don't have the device	I don't have the device	I don’t have a mobile phone	I don't have the device	No, i don't have a profile
620	1	0	1	1	1	1	1	0	0	0	0	0	0	0	0	0	0	0	0	1	1	0	0	Blue Nile(09)	Atif Ezzeldin	Amani Ebrahem	Rusers	169	Alazaza	Female	22	Incomplete elementary	Married	0	Own	Not currently employed	4000	No Toilet	0	I don't have the device	I don't have the device	I don't have the device	I don't have the device	I don't have the device	I don't have the device	I don’t have a mobile phone	I don't have the device	No, i don't have a profile	Not Applicable
621	1	NA	1	1	1	0	1	1	0	NA	1	1	1	1	1	0	0	1	1	1	1	0	0	Blue Nile(09)	atif ezzaldin	Ahmed Aldirdiri	2	155	alazaza	Male	24	Complete university (bachelor’s degree)	Single	0	Share with others	Full time	1000	No Toilet	NA	I don't have the device	8	4	12	0	3	Browse or surf the Internet; Make phone calls;Send text messages;Use apps	0	Facebook; Whatsapp
622	0	NA	NA	0	0	0	0	NA	NA	NA	NA	0	0	0	0	0	0	0	0	0	0	0	0	Blue Nile(09)	Atif Ezzeldin	ahmed ali eldirdiry	Rusers	158	Alazaza	Male	32	Incomplete elementary	Married	4	Own	Full time	2900	No Toilet	0	I don't have the device	I don't have the device	I don't have the device	I don't have the device	I don't have the device	I don't have the device	I don’t have a mobile phone	I don't have the device	No, i don't have a profile	Not Applicable
623	1	1	1	1	1	1	1	1	1	1	1	1	1	1	1	1	1	1	1	0	1	0	0	Blue Nile(09)	Atef Ez aldin	Sana Eltaher	1	74	Arkwet North	Female	29	Complete university (bachelor’s degree)	Married	2	Rent	Part time	2000	Electricity;Latrine (without seat);Piped water into household;Toilet with seat	NA	3h	I don't have the device	I don't have the device	2h	I don't have the device	I don't have the device	Make phone calls;Send text messages	I don't have the device	No, i don't have a profile
624	1	1	1	0	0	0	1	0	0	0	0	1	1	1	1	0	0	0	0	0	0	0	0	Blue Nile(09)	Atef Ez aldin	Sana Eltaher	1	75	Arkwet Center	Female	48	Incomplete elementary	Married	8	Own	Not currently employed	1500	Electricity;Piped water into household;Toilet with seat	NA	3h	2h	I don't have the device	3h	I don't have the device	I don't have the device	Make phone calls	I don't have the device	No, i don't have a profile
625	1	1	1	0	0	0	1	1	1	1	1	1	1	1	1	1	1	1	1	0	0	0	0	Blue Nile(09)	Atef Ez aldin	Sana Eltaher	1	76	Arkwet Center	Female	33	Complete university (bachelor’s degree)	Married	2	Own	Not currently employed	4000	Electricity;Piped water into household;Toilet with seat	NA	3h	4h	1h	2h	1h	0.5h	Browse or surf the Internet; Make phone calls; Send/read emails;Send text messages	2h	Facebook; Instagram; Viber; Whatsapp
626	NA	NA	NA	1	1	0	NA	1	0	0	NA	0	0	0	0	0	0	1	0	0	0	0	NA	Blue Nile(09)	Atef Ez aldin	Sana Eltaher	2	38	Alazazz	Female	38	No school	Married	5	Own	Part time	4000	No Toilet	NA	I don't have the device	I don't have the device	I don't have the device	1-2h	I don't have the device	I don't have the device	Make phone calls	I don't have the device	No, i don't have a profile
627	1	1	1	0	0	0	1	1	1	1	1	1	1	1	1	1	1	1	1	0	0	0	0	Blue Nile(09)	Atef Ez aldin	Sana Eltaher	1	78	Arkwet Cent	Female	45	No school	Married	6	Own	Not currently employed	1500	Electricity;Piped water into household;Toilet with seat	NA	1h	I don't have the device	I don't have the device	2h	I don't have the device	I don't have the device	Make phone calls	I don't have the device	No, i don't have a profile
628	1	1	1	1	1	NA	NA	0	NA	0	0	0	0	0	0	0	0	0	0	0	0	NA	NA	Blue Nile(09)	Ahmad Osman	Sanaa Altaher	Aldmazen	194	Arkweet	Female	30	Incomplete high school	Married	8	Rent	Not currently employed	2000	Electricity;Piped water into household;Toilet with seat	NA	2	I don't have the device	I don't have the device	3	I don't have the device	I don't have the device	Make phone calls	I don't have the device	No, i don't have a profile
629	1	1	1	1	1	1	1	0	0	0	0	0	0	0	0	0	0	0	0	1	0	0	0	Blue Nile(09)	Atif Ezzeldin	Amani Ebrahem	Rusers	165	Alazaza	Female	25	No school	Married	2	Own	Not currently employed	4000	No Toilet	0	I don't have the device	I don't have the device	I don't have the device	I don't have the device	I don't have the device	I don't have the device	I don’t have a mobile phone	I don't have the device	No, i don't have a profile	Not Applicable
630	0	0	0	1	1	1	1	NA	NA	NA	NA	0	0	0	0	0	NA	0	0	1	0	0	1	Blue Nile(09)	Atif Ezzeldin	ahmed ali eldirdiry	Rusers	166	Alazaza	Male	51	No school	Married	12	Own	Part time	6000	No Toilet	0	I don't have the device	I don't have the device	I don't have the device	I don't have the device	I don't have the device	I don't have the device	I don’t have a mobile phone	I don't have the device	No, i don't have a profile	Not Applicable
631	0	0	0	1	1	1	1	NA	NA	NA	NA	0	0	0	0	0	0	0	0	1	1	0	0	Blue Nile(09)	Atif Ezzeldin	Amani Ebrahem	Rusers	167	Alazaza	Female	25	Incomplete elementary	Single	Not Applicable	Share with others	Not currently employed	3000	No Toilet	0	I don't have the device	I don't have the device	I don't have the device	I don't have the device	I don't have the device	I don't have the device	I don’t have a mobile phone	I don't have the device	No, i don't have a profile	Not Applicable
632	0	0	0	1	1	0	1	NA	NA	NA	NA	0	0	0	0	0	0	0	0	1	0	0	1	Blue Nile(09)	Atif Ezzeldin	ahmed ali eldirdiry	Rusers	168	Alazaza	Male	21	No school	Married	0	Share with others	Part time	4000	No Toilet	0	I don't have the device	I don't have the device	I don't have the device	I don't have the device	I don't have the device	I don't have the device	Make phone calls	I don't have the device	No, i don't have a profile	Not Applicable
633	0	0	NA	1	1	1	1	0	0	0	0	0	0	0	0	0	0	0	0	1	1	1	1	Blue Nile(09)	Atef Ez aldin	Sana Eltaher	1	96	Arkwet Center	Female	37	Complete High School	Married	3	Rent	Part time	1400	Electricity;Piped water into household;Toilet with seat	NA	2h	2h	I don't have the device	3h	I don't have the device	I don't have the device	Make phone calls;Send text messages	I don't have the device	No, i don't have a profile
634	NA	NA	NA	NA	0	1	1	0	0	0	0	NA	0	0	0	0	0	0	0	NA	0	0	0	Blue Nile(09)	Atef Ez aldin	Sana Eltaher	1	86	Arkwet North 2	Female	37	Complete elementary	Married	5	Own	Not currently employed	1000	Electricity;Piped water into household;Toilet with seat	NA	2h	I don't have the device	I don't have the device	2h	I don't have the device	I don't have the device	Make phone calls	I don't have the device	No, i don't have a profile
635	1	1	NA	1	1	1	1	0	0	0	0	0	0	0	0	0	0	0	0	0	0	0	0	Blue Nile(09)	Atef Ez aldin	Sana Eltaher	1	87	Arkwet North 2	Female	40	Incomplete elementary	Married	14	Own	Not currently employed	2000	Electricity;Piped water into household;Toilet with seat	NA	2h	I don't have the device	I don't have the device	I don't have the device	I don't have the device	I don't have the device	I don’t have a mobile phone	I don't have the device	No, i don't have a profile
636	1	1	1	1	1	1	1	1	1	1	0	0	1	1	1	0	0	1	1	0	0	0	0	Blue Nile(09)	Atef Ez aldin	Sana Eltaher	1	88	Arkwet North 2	Female	42	Complete elementary	Divorced	3	Own	Part time	1500	Electricity;Piped water into household;Toilet with seat	NA	2h	3h	I don't have the device	3h	I don't have the device	I don't have the device	Make phone calls;Send text messages	I don't have the device	No, i don't have a profile
637	1	1	1	1	1	0	1	0	0	0	1	1	1	1	1	1	1	1	1	0	0	0	0	Blue Nile(09)	Atef Ez aldin	Sana Eltaher	1	6	Arkwet North	Female	35	Incomplete elementary	Married	2	Own	Not currently employed	1500	Electricity;Piped water into household;Toilet with seat	NA	4h	I don't have the device	I don't have the device	2h	I don't have the device	I don't have the device	Make phone calls;Send text messages	I don't have the device	No, i don't have a profile
638	1	1	1	1	1	1	1	0	0	0	0	0	0	0	0	0	0	0	0	1	1	1	1	Blue Nile(09)	Atif Ezzeldin	Amani Ebrahem	Rusers	171	Alazaza	Female	40	No school	Married	7	Own	Not currently employed	4000	No Toilet	0	I don't have the device	I don't have the device	I don't have the device	I don't have the device	I don't have the device	I don't have the device	I don’t have a mobile phone	I don't have the device	No, i don't have a profile	Not Applicable
639	1	1	1	1	1	0	NA	0	0	0	0	1	1	0	0	0	0	1	0	0	0	0	NA	Blue Nile(09)	Atef Ez aldin	Sana Eltaher	1	90	Arkwet North 2	Female	42	Complete university (bachelor’s degree)	Married	3	Own	Part time	3000	Electricity;Piped water into household;Toilet with seat	NA	2h	2h	1h	3h	1h	0.5h	Make phone calls;Send text messages	1h	Facebook; Whatsapp
640	0	0	0	1	1	1	1	NA	NA	NA	NA	0	0	0	0	0	0	0	0	1	1	1	0	Blue Nile(09)	Atef Ez aldin	Sana Eltaher	1	92	Arkwet Center	Female	35	No school	Married	5	Own	Not currently employed	600	Electricity;Piped water into household	NA	2h	I don't have the device	I don't have the device	2h	I don't have the device	I don't have the device	Make phone calls	I don't have the device	No, i don't have a profile
641	1	1	1	0	0	0	0	1	1	1	1	1	1	1	1	1	1	1	1	0	0	0	0	Blue Nile(09)	Atef Ez aldin	Sana Eltaher	1	93	Arkwet Center	Female	38	Complete university (bachelor’s degree)	Married	4	Own	Part time	1750	Electricity;Piped water into household;Toilet with seat	NA	2h	2h	1h	2h	1h	1h	Browse or surf the Internet; Make phone calls;Send text messages	childhood website	Whatsapp
642	1	1	1	0	0	0	0	1	1	1	1	0	1	1	1	1	1	1	1	0	0	0	0	Blue Nile(09)	Atef Ez aldin	Sana Eltaher	1	94	Arkwet Center	Female	42	Complete elementary	Married	4	Own	Not currently employed	1200	Electricity;Piped water into household;Toilet with seat	NA	2h	1h	I don't have the device	2h	I don't have the device	I don't have the device	Make phone calls;Send text messages	I don't have the device	No, i don't have a profile
643	0	0	0	1	1	0	0	0	0	0	0	0	0	0	0	0	0	0	0	1	0	0	0	Blue Nile(09)	atif ezzaldin	sana altahir	2	150	alazaza	Female	25	No school	Married	2	Own	Not currently employed	1500	Toilet with seat	NA		I don't have the device	I don't have the device	I don't have the device	I don't have the device	I don't have the device	I don’t have a mobile phone	I don't have the device	No, i don't have a profile
644	0	0	NA	0	0	0	1	0	0	0	0	0	0	0	0	0	0	0	1	0	0	0	0	Blue Nile(09)	Atef Ez aldin	Sana Eltaher	1	68	Arkwet Center	Female	29	No school	Married	6	Own	Not currently employed	600	Electricity;Piped water into household;Toilet with seat	NA	1h	I don't have the device	I don't have the device	I don't have the device	I don't have the device	I don't have the device	I don’t have a mobile phone	I don't have the device	No, i don't have a profile
645	0	0	0	1	1	1	1	NA	NA	NA	NA	0	0	0	0	0	0	0	0	1	1	1	1	Blue Nile(09)	Atef Ez aldin	Sana Eltaher	2	69	Alazazz Alazazz	Female	25	No school	Married	2	Own	Not currently employed	1000	No Toilet	NA	I don't have the device	I don't have the device	I don't have the device	I don't have the device	I don't have the device	I don't have the device	I don’t have a mobile phone	I don't have the device	No, i don't have a profile
646	1	1	1	1	1	0	0	0	0	0	0	0	0	0	0	0	0	0	0	0	1	0	0	Blue Nile(09)	Atif Ezzeldin	ahmed ali eldirdiry	Rusers	148	Alazaza	Male	25	Complete High School	Single	Not Applicable	Share with others	Full time	1200	No Toilet	0	2	2	I don't have the device	4	I don't have the device	1	Make phone calls;Send text messages	I don't have the device	No, i don't have a profile	Not Applicable
647	1	1	1	0	0	0	0	1	1	1	1	1	1	1	1	1	1	1	1	0	0	0	0	Blue Nile(09)	Ahmad Osman	Sanaa Altaher	Aldmazen	197	Arkweet	Female	22	No school	Married	0	Own	Not currently employed	2000	Electricity;Latrine (without seat);Piped water into household;Toilet with seat	NA	5	I don't have the device	I don't have the device	3	I don't have the device	I don't have the device	Browse or surf the Internet; Make phone calls;Send text messages	I don't have the device	Facebook; Whatsapp
648	0	1	1	1	1	1	1	0	0	0	0	0	NA	NA	NA	0	0	0	0	1	1	0	0	Blue Nile(09)	Atif Ezzeldin	ahmed ali eldirdiry	Rusers	142	Alazaza	Male	23	Incomplete elementary	Married	1	Share with others	Full time	1500	No Toilet	0	1	2	4	5	I don't have the device	I don't have the device	Browse or surf the Internet; Make phone calls;Send text messages;Use apps	4	Facebook; Whatsapp	Not Applicable
649	0	0	NA	1	1	1	1	0	1	1	0	0	1	1	1	0	0	0	NA	0	0	0	0	Blue Nile(09)	Atef Ez aldin	Sana Eltaher	2	57	Alazazz	Female	35	No school	Married	1	Own	Not currently employed	600	No Toilet	NA	I don't have the device	2h	I don't have the device	3h	I don't have the device	I don't have the device	Make phone calls	I don't have the device	No, i don't have a profile
650	1	1	1	1	1	1	1	1	1	1	1	1	0	1	1	1	1	1	1	0	0	0	0	Blue Nile(09)	Atef Ez aldin	Sana Eltaher	2	58	Alazazz	Female	20	No school	Single	0	Own	Not currently employed	2400	No Toilet	NA	I don't have the device	2h	I don't have the device	2h	I don't have the device		Make phone calls	I don't have the device	No, i don't have a profile
651	NA	NA	NA	NA	NA	NA	NA	NA	NA	NA	NA	NA	NA	NA	NA	NA	NA	NA	NA	NA	NA	NA	NA	Blue Nile(09)	atif ezzaldin	Ahmed Aldirdiri	2	175	alazaza	Male	31	No school	Married	1	Own	Part time	100	No Toilet	NA	I don't have the device	I don't have the device	I don't have the device	1	I don't have the device	I don't have the device	Make phone calls	0	No, i don't have a profile
652	1	1	1	0	0	0	NA	1	1	1	1	1	1	1	1	1	1	1	1	0	0	0	NA	Blue Nile(09)	Atef Ez aldin	Sana Eltaher	2	61	Alazazz	Female	20	No school	Married	0	Own	Not currently employed	1500	No Toilet	NA	I don't have the device	2h	I don't have the device	I don't have the device	I don't have the device	I don't have the device	I don’t have a mobile phone	I don't have the device	No, i don't have a profile
653	1	1	1	0	0	0	0	0	0	0	0	1	1	1	1	1	1	1	1	0	0	0	0	Blue Nile(09)	Atef Ez aldin	Sana Eltaher	1	89	Arkwet North 2	Female	35	Incomplete elementary	Married	4	Own	Not currently employed	2000	Electricity;Piped water into household;Toilet with seat	NA	2h	I don't have the device	I don't have the device	2h	I don't have the device	I don't have the device	Make phone calls	I don't have the device	No, i don't have a profile
654	0	0	0	1	1	NA	NA	NA	NA	NA	NA	0	NA	0	0	0	NA	0	NA	1	1	NA	NA	Blue Nile(09)	atif ezzaldin	Ahmed Aldirdiri	2	148	alazaza	Male	45	No school	Married	10	Own	Full time	1000	No Toilet	NA	I don't have the device	I don't have the device	I don't have the device	I don't have the device	I don't have the device	I don't have the device	Make phone calls	3	No, i don't have a profile
655	1	1	1	1	1	0	0	1	1	0	0	0	0	0	0	1	1	1	1	0	0	0	0	Blue Nile(09)	atif ezzaldin	sana altahir	2	149	alazaza	Female	45	No school	Married	9	Own	Not currently employed	2000	Toilet with seat	NA	2	I don't have the device	I don't have the device	2	I don't have the device	I don't have the device	Make phone calls;Send text messages	I don't have the device	No, i don't have a profile
656	1	1	1	1	1	1	1	0	0	0	0	0	0	0	0	0	0	0	0	0	0	0	0	Blue Nile(09)	Ahmad Osman	Sanaa Altaher	Aldmazen	192	Arkweet	Female	19	Complete High School	Married	1	Own	Not currently employed	1500	Electricity;Latrine (without seat);Piped water into household;Toilet with seat	NA	2	3	1	2	I don't have the device	I don't have the device	Browse or surf the Internet; Make phone calls;Send text messages	I don't have the device	Facebook
657	0	0	NA	NA	NA	NA	NA	NA	NA	NA	NA	NA	NA	NA	NA	NA	NA	NA	NA	NA	NA	NA	NA	Blue Nile(09)	Atef Ez aldin	Sana Eltaher	1	80	Arkwet Center	Female	55	No school	Married	1	Own	Not currently employed	900	Electricity;Toilet with seat	NA	I don't have the device	I don't have the device	I don't have the device	I don't have the device	I don't have the device	I don't have the device	I don’t have a mobile phone	I don't have the device	No, i don't have a profile
658	1	1	1	0	0	0	0	1	1	1	1	1	1	1	1	1	1	1	1	0	0	0	0	Blue Nile(09)	Atef Ez aldin	Sana Eltaher	1	95	Arkwet Center	Female	27	Complete university (bachelor’s degree)	Married	0	Rent	Part time	1300	Electricity;Piped water into household;Toilet with seat	NA	3h	3h	0.5h	3h	1h	1h	Browse or surf the Internet; Make phone calls;Send text messages	2h	Facebook; Twitter; Whatsapp
659	NA	NA	NA	NA	NA	NA	NA	NA	NA	NA	NA	NA	NA	NA	NA	NA	NA	NA	NA	NA	NA	NA	NA	Blue Nile(09)	Atef Ez aldin	mohamed Bshra	2	26	Alazazz	Male	31	No school	Married	1	Own	Part time	100	No Toilet	NA	I don't have the device	I don't have the device	I don't have the device	1	I don't have the device	I don't have the device	Make phone calls	0	No, i don't have a profile
660	0	1	0	0	NA	0	0	0	0	0	0	0	0	0	0	0	0	0	0	0	NA	0	0	Blue Nile(09)	Atif Ezzeldin	Amani Ebrahem	Rusers	141	Alazaza	Female	35	No school	Married	6	Own	Not currently employed	300	No Toilet	0	I don't have the device	4	I don't have the device	I don't have the device	I don't have the device	I don't have the device		I don't have the device	No, i don't have a profile	Not Applicable
661	1	1	1	1	1	1	1	0	0	0	0	0	0	0	0	0	0	0	0	1	1	1	1	Blue Nile(09)	Atef Ez aldin	Sana Eltaher	1	82	Arkwet North2	Female	59	Incomplete high school	Married	3	Rent	Not currently employed	3000	Electricity;Piped water into household;Toilet with seat	NA	6h	I don't have the device	I don't have the device	2h	I don't have the device	I don't have the device	Make phone calls	I don't have the device	No, i don't have a profile
662	1	NA	1	1	1	0	0	NA	NA	NA	NA	1	NA	0	0	0	0	0	0	0	0	0	0	Blue Nile(09)	atif ezzaldin	Ahmed Aldirdiri	1	176	RKWEET	Male	19	Complete High School	Single	0	Share with others	Not currently employed	3000	Electricity;Latrine (without seat);Piped water into household	NA	4	I don't have the device	3	3	I don't have the device	I don't have the device	Browse or surf the Internet; Make phone calls; Send/read emails;Send text messages;Use apps	I don't Know	Facebook; Instagram; Viber; Whatsapp
663	NA	NA	NA	NA	NA	NA	NA	NA	NA	NA	NA	NA	NA	NA	NA	NA	NA	NA	NA	NA	NA	NA	NA	Blue Nile(09)	atif ezzaldin	Ahmed Aldirdiri	2	174	alazaza	Male	25	No school	Married	3	Own	Full time	5000	No Toilet	NA	I don't have the device	I don't have the device	I don't have the device				Make phone calls	0	No, i don't have a profile
664	1	1	1	1	1	1	0	1	1	1	1	1	1	1	1	1	1	1	1	0	0	0	0	Blue Nile(09)	Atef Ez aldin	Sana Eltaher	1	65	Arkwet North	Female	25	Incomplete elementary	Married	6	Own	Not currently employed	900	Electricity;Piped water into household;Toilet with seat	NA	4h	5h	I don't have the device	2h	I don't have the device	I don't have the device	Make phone calls;Send text messages	I don't have the device	No, i don't have a profile
665	1	1	1	1	0	0	0	1	1	1	1	1	1	1	1	1	1	1	1	0	0	0	0	Blue Nile(09)	Atef Ez aldin	Sana Eltaher	1	66	Arkwet North	Female	42	Incomplete elementary	Married	6	Own	Not currently employed	900	Electricity;Piped water into household;Toilet with seat	NA	3h	I don't have the device	I don't have the device	3h	I don't have the device	I don't have the device	Make phone calls;Send text messages	I don't have the device	No, i don't have a profile
666	1	1	1	NA	1	0	NA	NA	NA	NA	NA	0	0	0	0	NA	0	0	0	NA	0	0	NA	Blue Nile(09)	Atef Ez aldin	Sana Eltaher	2	62	Alazazz	Female	46	No school	Married	2	Own	Part time	1500	No Toilet	NA	I don't have the device	I don't have the device	I don't have the device	I don't have the device	I don't have the device	I don't have the device	I don’t have a mobile phone	I don't have the device	No, i don't have a profile
667	1	1	1	0	0	NA	NA	0	0	0	0	0	0	0	0	0	0	0	0	0	0	NA	NA	Blue Nile(09)	Ahmad Osmann	Altaher Abdrhman	Aldamazen	2	Arkawet	Male	67	No school	Married	0	Own	Not currently employed	3500	Electricity;Piped water into household;Toilet with seat	NA	3	3	I don't have the device	4	I don't have the device	I don't have the device	Make phone calls	I don't have the device	No, i don't have a profile
668	0	0	1	NA	NA	NA	NA	NA	NA	NA	NA	0	0	0	0	1	0	0	0	NA	NA	NA	NA	Blue Nile(09)	areeg	tysier	tandalty	201	alrwsasda	Female	27	No school	Married	0	Own	Part time	1300	No Toilet	NA	I don't Know	I don't Know	I don't Know	I don't Know	I don't Know	I don't Know	I don’t have a mobile phone	I don't Know	No, i don't have a profile
669	1	1	1	1	0	0	1	1	1	1	1	1	1	1	1	1	1	1	1	0	0	0	0	Blue Nile(09)	Atef Ez aldin	Sana Eltaher	2	64	Alazazz	Female	30	No school	Married	4	Own	Not currently employed	1000	No Toilet	NA	I don't have the device	4h	I don't have the device	I don't have the device	I don't have the device	I don't have the device	I don’t have a mobile phone	I don't have the device	No, i don't have a profile
670	1	1	1	1	0	1	0	1	1	1	1	1	1	1	1	1	1	1	1	0	0	0	0	Blue Nile(09)	Atef Ez aldin	Sana Eltaher	1	67	Arkwet North	Female	20	Incomplete high school	Married	3	Own	Not currently employed	1500	Electricity;Piped water into household;Toilet with seat	NA	1h	2h	2h	1.5h	I don't have the device	I don't have the device	Browse or surf the Internet; Make phone calls;Send text messages	2h	Facebook; Whatsapp
671	1	1	1	0	0	0	1	1	1	1	1	1	1	1	1	1	1	1	1	0	0	0	0	Blue Nile(09)	Atef Ez aldin	Sana Eltaher	2	63	Alazazz	Female	24	Complete elementary	Married	2	Own	Not currently employed	600	No Toilet	NA	I don't have the device	2h	I don't have the device	I don't have the device	I don't have the device	I don't have the device	I don’t have a mobile phone	I don't have the device	No, i don't have a profile
672	0	0	0	1	1	1	1	NA	NA	NA	NA	0	1	0	1	1	0	1	0	1	1	1	0	Centeral Darfur(18)	RASEL ABDALH EBRHIM	HAFIZ ABDULRHMAN	ZALNGEI	39	ALSLAM CAMP	Male	38	More than bachelors degree	Married	2	Own	Part time	1000	Electricity	NA	I don't have the device	I don't have the device	I don't have the device	I don't have the device	I don't have the device	I don't have the device	Make phone calls	I don't Know	No, i don't have a profile	NO
673	0	0	0	1	NA	NA	1	NA	NA	NA	NA	0	0	NA	0	0	0	NA	NA	0	NA	NA	0	Centeral Darfur(18)	Rassil abdall ebrahim	Esra ahamed esmael	garsell	205	gabruna	Female	39	Incomplete elementary	Married	2	Rent	Part time	1000	Electricity;Piped water into household	NA	I don't have the device	I don't have the device	I don't have the device	I don't have the device	I don't have the device	I don't have the device	I don’t have a mobile phone	I don't have the device
674	0	0	0	1	1	1	1	1	1	1	0	0	1	1	0	1	1	1	1	0	0	1	0	Centeral Darfur(18)	Rassel Abdalh Ebrahim	Hafiz Abdulrhman	garsela	28	gabruna	Female	33	No school	Single	0	Rent	Full time	0	Electricity	NA	I don't have the device	I don't have the device	I don't have the device	I don't Know	I don't have the device	I don't have the device	Make phone calls	I don't have the device	No, i don't have a profile	no
675	1	1	1	1	1	0	0	NA	NA	NA	NA	1	1	1	1	0	0	0	0	0	0	0	0	Centeral Darfur(18)	Rassail abdallh Ibrahim	Mona Adam Ishag Mohamd	Zaleingei	78	Alslam Camp	Female	37	No school	Married	8	Share with others	Not currently employed	30	No Toilet	NA	I don't Know	I don't Know	I don't Know	I don't Know	I don't Know	I don't Know	I don’t have a mobile phone	I don't Know	No, i don't have a profile
676	0	0	0	1	1	1	1	NA	NA	NA	NA	1	1	1	1	1	0	0	1	1	1	1	1	Centeral Darfur(18)	RASEL ABDALH EBRAHIM	HAFIZ ABDULRHMAN	ZALNGEI	41	ALSLAM CAMP	Female	20	Complete elementary	Single	0	Share with others	Part time	1000	Electricity	NA	I don't have the device	I don't have the device	I don't have the device	I don't have the device	I don't have the device	I don't have the device	Make phone calls	I don't have the device	No, i don't have a profile	NO
677	0	0	0	1	1	1	1	0	0	1	0	1	1	0	1	0	0	0	0	0	0	0	0	Centeral Darfur(18)	RASEL Abdalh Ebrahim	Hafiz Abdulrhman	Zalngei	42	Alslam camp	Female	38	Complete elementary	Married	3	Own	Not currently employed	0	Electricity	NA	I don't have the device	I don't have the device	I don't Know	I don't have the device	I don't have the device	I don't have the device	Make phone calls	I don't have the device	No, i don't have a profile	no
678	1	1	1	1	1	0	0	1	1	0	1	1	1	0	1	0	1	1	0	0	0	0	0	Centeral Darfur(18)	Rassail abdallh ibrahim	Mona adam Ishag Mohamd	zalengei	126	Alslm Camp	Female	32	No school	Married	8	Own	Not currently employed	100	Electricity;Piped water into household;Toilet with seat	NA	I don't have the device	I don't have the device	I don't have the device	I don't have the device	I don't have the device	I don't have the device	Make phone calls	I don't have the device	No, i don't have a profile
679	1	1	1	1	1	1	1	NA	NA	NA	NA	0	0	0	1	0	0	0	0	1	1	0	0	Centeral Darfur(18)	Rassail Abdallh Ibahim	Mona Adam Ishag Mohamd	Zalengei	82	Alslam Camp	Female	40	Incomplete elementary	Widowed	8	Share with others	Part time	30	No Toilet	NA	I don't Know	I don't Know	I don't Know	I don't Know	I don't Know	I don't Know	I don’t have a mobile phone	I don't Know	No, i don't have a profile
680	1	0	0	1	1	0	0	NA	NA	NA	NA	1	1	0	0	0	1	0	1	1	1	0	0	Centeral Darfur(18)	Rassail Abdallh Ibrahim	Mona Adam Ishag Mohamd	Zaleigei	124	Alslam Camp	Female	30	No school	Married	5	Share with others	Not currently employed	40	No Toilet	NA	I don't Know	I don't Know	I don't Know	I don't Know	I don't Know	I don't Know	I don’t have a mobile phone	I don't Know	No, i don't have a profile
681	1	0	0	1	1	0	0	NA	NA	NA	NA	1	1	0	1	0	0	0	1	0	0	0	0	Centeral Darfur(18)	Rassail Abdallh Ibrahim	Mona Adam Ishag	Zaleingei	125	Alslam Camp	Female	25	No school	Married	6	Share with others	Not currently employed	45	No Toilet	NA	I don't Know	I don't Know	I don't Know	I don't Know	I don't Know	I don't Know	I don’t have a mobile phone	I don't Know	No, i don't have a profile
682	0	0	0	1	1	1	1	NA	NA	NA	NA	1	1	1	1	1	1	0	1	1	0	1	0	Centeral Darfur(18)	Rassail Abdallh Ibrahim	Mona Adam Ishag Mohamd	Garsla	118	Gabrona	Female	65	No school	Widowed	8	Share with others	Not currently employed	100	Electricity;Piped water into household	NA	I don't Know	I don't Know	I don't Know	I don't Know	I don't Know	I don't Know	I don’t have a mobile phone	I don't Know	No, i don't have a profile
683	NA	0	0	1	NA	1	1	0	0	0	1	0	0	0	0	0	0	0	0	0	NA	0	1	Centeral Darfur(18)	Rassil abdall Ebrahim	Esra ahamed Esmael	zalngie	159	alslam\cam	Female	28	Incomplete elementary	Married	4	Share with others	Full time	800	No Toilet	NA	I don't have the device	I don't have the device	I don't have the device	I don't have the device	I don't have the device	I don't have the device		0
684	1	1	1	1	1	1	0	NA	NA	NA	NA	0	0	0	0	0	0	0	0	1	1	0	0	Centeral Darfur(18)	Rassail Abdallh Ibrahim	Mona Adam Ishag Mohamd	Zalengei	85	Alslam Camp	Female	30	No school	Married	5	Share with others	Not currently employed	20		NA	I don't Know	I don't Know	I don't Know	I don't Know	I don't Know	I don't Know	I don’t have a mobile phone	I don't Know	No, i don't have a profile
685	0	0	0	1	1	1	1	NA	NA	NA	NA	NA	0	0	0	0	0	0	0	0	0	0	0	Centeral Darfur(18)	Rassil abdall ebrahim	Esra ahamed esmail	zalngie	162	alsalm/cam	Male	26	Incomplete elementary	Single	0	Share with others	Part time	500	No Toilet	NA	0	0	0	0	0	0	Make phone calls	I don't Know	No, i don't have a profile
686	0	0	0	1	1	1	1	NA	NA	NA	NA	1	1	0	1	0	1	1	0	0	1	1	1	Centeral Darfur(18)	Rasel Abdalh ebrhim	Hafiz Abdulrhman	Zalngei	45	Alslam camp	Male	48	Religious school	Married	8	Share with others	Part time	1000	Electricity	NA	I don't Know	I don't have the device	I don't have the device	I don't Know	I don't have the device	I don't have the device	Make phone calls	I don't have the device	No, i don't have a profile	no
687	1	0	0	NA	NA	NA	NA	NA	NA	NA	NA	NA	NA	NA	NA	NA	NA	NA	NA	NA	NA	NA	NA	Centeral Darfur(18)	Rassail Abdallh Ibrahim	Mona Adam Ishag Mohamd	Zalengei	83	Alslam Camp	Male	26	No school	Married	4	Share with others	Not currently employed	50	No Toilet	NA	I don't Know	I don't Know	I don't Know	I don't Know	I don't Know	I don't Know	I don’t have a mobile phone	I don't Know	No, i don't have a profile
688	1	0	0	1	1	1	0	NA	NA	NA	NA	0	0	0	0	0	0	0	0	1	1	0	0	Centeral Darfur(18)	Rassail Abdallh Ibrahim	Mona Adam Ishag Mohamd	Zalengei	84	Aslam Camp	Female	28	No school	Married	3	Share with others	Not currently employed	30	No Toilet	NA	I don't Know	I don't Know	I don't Know	I don't Know	I don't Know	I don't Know	I don’t have a mobile phone	I don't Know	No, i don't have a profile
689	1	1	1	1	1	1	1	0	0	0	0	0	0	0	0	0	0	0	0	0	0	0	0	Centeral Darfur(18)	Rassil abdall ebrahim	Esra ahamed esmael	zalngie	153	alsalm/cam	Female	36	Incomplete elementary	Married	1	Share with others	Full time	1000	No Toilet	NA	0	0	0	0	0	0		I don't have the device	No, i don't have a profile
690	0	0	NA	NA	NA	NA	NA	NA	NA	NA	NA	0	0	NA	0	0	NA	NA	NA	NA	NA	NA	NA	Centeral Darfur(18)	Rassil abdall ebrahim	Esra ahamed esmael	garsela	165	gabruna	Male	24	Complete elementary	Single	0	Own	Not currently employed	0	Electricity	NA	I don't have the device	I don't have the device	I don't have the device	I don't have the device	I don't have the device	I don't have the device	I don’t have a mobile phone	I don't have the device	No, i don't have a profile
691	1	1	1	NA	NA	0	NA	1	1	1	1	1	NA	1	1	0	0	1	1	NA	NA	0	NA	Centeral Darfur(18)	Amira Eljuzly	ahmad boshra	alslam	116	adomh	Male	35	Incomplete high school	Married	3	Own	Full time	1500		NA	I don't have the device	3	I don't have the device	I don't have the device	Refused	I don't have the device	Make phone calls	I don't have the device	No, i don't have a profile
692	0	0	0	NA	NA	NA	NA	NA	NA	NA	NA	0	0	NA	0	0	NA	NA	NA	NA	NA	NA	NA	Centeral Darfur(18)	Rassil abdall ebrahim	Esra ahamed esmael	garsela	164	gabruna	Male	23	No school	Single	0	Own	Not currently employed	0	Electricity	NA	0	0	0	0	0	I don't have the device	I don’t have a mobile phone	I don't have the device	No, i don't have a profile
693	0	0	0	NA	NA	NA	1	NA	NA	NA	NA	NA	NA	0	NA	0	NA	NA	0	NA	NA	NA	0	Centeral Darfur(18)	Rassil abdall ebrahim	Esra ahamedesmael	garsela	167	garsela	Female	45	Incomplete elementary	Married	11	Own	Part time	1100	Electricity	NA	I don't have the device	I don't have the device	I don't have the device	I don't have the device	I don't have the device	I don't have the device	I don’t have a mobile phone	I don't have the device	No, i don't have a profile
694	0	0	0	NA	NA	NA	NA	NA	NA	NA	NA	0	0	0	0	NA	NA	NA	0	NA	NA	NA	NA	Centeral Darfur(18)	Rassil abdall ebrahim	Esra ahamed esmaeal	garsela	168	gabruna	Male	37	Complete elementary	Separated	3	Own	Part time	890	Electricity	NA	I don't have the device	I don't Know	I don't have the device	I don't have the device	I don't have the device	I don't have the device	I don’t have a mobile phone	I don't have the device	No, i don't have a profile
695	0	0	0	1	1	1	1	NA	NA	NA	NA	1	1	1	1	1	1	0	1	1	0	1	1	Centeral Darfur(18)	RASEL ABDALH EBRAHIM	HAFIZ ABDULRHMAN	ZALNGEI	47	ALSLAM CAMP	Male	28	Complete elementary	Single	0	Share with others	Part time	1000	Electricity	NA	I don't have the device	I don't have the device	I don't have the device	I don't have the device	I don't have the device	I don't have the device	Make phone calls	I don't have the device	No, i don't have a profile	NO
696	0	0	0	NA	NA	NA	NA	NA	NA	NA	NA	NA	NA	NA	0	0	NA	NA	0	NA	NA	NA	NA	Centeral Darfur(18)	Rassil abdall ebrahim	Esra ahamed esmael	garsela	170	gabruna	Female	21	No school	Single	0	Own	Not currently employed	1000	Electricity;Piped water into household	NA	0	0	0	0	0	0	I don’t have a mobile phone	I don't have the device	No, i don't have a profile
697	0	0	0	1	1	1	1	NA	NA	NA	NA	1	0	1	1	1	1	1	1	1	0	1	1	Centeral Darfur(18)	Raseel abdalla ebrahim	hafiz abdulrhman	garseela	38	gabruna	Male	24	No school	Single	0	Own	Not currently employed	0	Electricity	NA	I don't Know	I don't have the device	I don't Know	I don't Know	I don't Know	I don't Know	I don’t have a mobile phone	I don't Know	No, i don't have a profile	no
698	1	1	1	1	1	0	0	NA	NA	NA	NA	1	0	0	0	0	0	0	1	0	0	0	0	Centeral Darfur(18)	Rassail Abdallh Ibrahim	Mona Adam Ishag Mohamd	Zalengei	77	Alslam Camp	Female	39	No school	Married	7	Share with others	Not currently employed	25	No Toilet	NA	I don't Know	I don't Know	I don't Know	I don't Know	I don't Know	I don't Know	I don’t have a mobile phone	I don't Know	No, i don't have a profile
699	1	1	0	1	1	0	0	NA	NA	NA	NA	1	1	1	1	0	1	0	1	0	0	0	0	Centeral Darfur(18)	Rassail Abdallh Ibrahim	Mona Adam Ishag Mohammd	Zaleingei	79	Alslam Camp	Female	33	No school	Widowed	9	Share with others	Not currently employed	50	No Toilet	NA	I don't Know	I don't Know	I don't Know	I don't Know	I don't Know	I don't Know	I don’t have a mobile phone	I don't Know	No, i don't have a profile
700	0	0	0	NA	NA	NA	NA	0	0	0	0	0	0	0	0	0	NA	NA	NA	NA	NA	NA	NA	Centeral Darfur(18)	Rassil abdall ebrahim	esra ahamed esmael	zalngie	174	alsalm\cam	Male	25	Incomplete elementary	Married	1	Share with others	Not currently employed	0	No Toilet	NA	I don't have the device	I don't have the device	I don't have the device	I don't have the device	I don't have the device	I don't have the device	I don’t have a mobile phone	I don't have the device
701	1	1	1	1	1	0	0	NA	NA	NA	NA	1	0	0	1	0	0	0	1	0	0	0	0	Centeral Darfur(18)	Rassail Abdallh Ibrahim	Mona Adam Ishag Mohamd	Zalenegei	81	Aslam Comp	Female	25	No school	Married	4	Share with others	Not currently employed	25	No Toilet	NA	I don't Know	I don't Know	I don't Know	I don't Know	I don't Know	I don't Know	I don’t have a mobile phone	I don't Know	No, i don't have a profile
702	0	0	0	1	1	1	1	NA	NA	NA	NA	1	0	0	1	0	0	0	1	0	0	0	1	Centeral Darfur(18)	Raseel Abdalh	Hafiz Abdulrhman	Zalngei	69	alslam camp	Male	34	Religious school	Widowed	4	Own	Not currently employed	0	Electricity	NA	I don't have the device	I don't have the device	I don't have the device	I don't have the device	I don't have the device	I don't have the device	Make phone calls	I don't Know	No, i don't have a profile	no
703	0	0	0	1	1	1	1	NA	NA	NA	NA	0	0	0	0	0	1	0	0	0	0	0	0	Centeral Darfur(18)	Rassil abdall ebrahim	Esra ahamed esmael	garsela	191	gabruna	Male	26	Complete elementary	Single	0	Own	Part time	500	Electricity;Piped water into household	NA	0	0	0	0	0	0	I don’t have a mobile phone	I don't have the device	No, i don't have a profile
704	0	0	0	1	1	1	1	NA	NA	NA	NA	1	1	1	0	1	0	1	1	1	1	1	1	Centeral Darfur(18)	RASEL ABDALH	HAFIZ ABDULRHMAN	ZALNGEI	59	ALSLAM	Female	44	Complete elementary	Married	1	Own	Part time	0	Electricity	NA	I don't have the device	I don't have the device	I don't have the device	I don't have the device	I don't Know	I don't Know	Make phone calls	I don't have the device	No, i don't have a profile	NO
705	1	1	1	1	1	1	1	0	0	1	1	0	1	0	1	1	1	0	1	0	1	0	0	Centeral Darfur(18)	Rassail Abdallh Ibrahim	Mona Adam Ishag Mohamd	Garsla	73	Gabrona	Female	29	Complete elementary	Married	5	Rent	Part time	500	Electricity;Piped water into household	NA	I don't have the device	I don't Know	I don't have the device	I don't have the device	I don't Know	I don't Know	Make phone calls;Send text messages	I don't have the device	Facebook; Twitter; Viber; Whatsapp
706	0	0	0	1	0	NA	NA	NA	NA	NA	NA	0	0	0	1	0	0	0	0	0	0	NA	NA	Centeral Darfur(18)	Rassil abdall ebrahim	esra ahamed esmail	garsela	194	gabaruna	Male	26	Incomplete elementary	Married	3	Own	Full time	600	Electricity;Piped water into household	NA	I don't have the device	I don't have the device	I don't have the device	I don't have the device	I don't have the device	I don't have the device	I don’t have a mobile phone	I don't have the device	No, i don't have a profile
707	0	0	0	1	1	1	1	NA	NA	NA	NA	1	1	0	0	0	1	0	1	1	1	0	0	Centeral Darfur(18)	RASEL ABDALH	HAFIZ ABDULRHMAN	ZLNGEI	62	ALSLAM CAMP	Male	44	Incomplete elementary	Married	6	Rent	Part time	0	Electricity	NA	I don't have the device	I don't have the device	I don't have the device	I don't Know	I don't have the device	I don't have the device	Make phone calls	I don't have the device	No, i don't have a profile	NO
708	0	0	0	1	1	1	1	NA	NA	NA	NA	0	1	1	1	0	0	1	1	1	0	1	1	Centeral Darfur(18)	RASSEL abdallh EBRAHIM	Hafiz Abdul rhman	garsela	32	gabruna	Female	59	Religious school	Married	11	Share with others	Not currently employed	0	Electricity	NA	I don't have the device	I don't have the device	I don't have the device	I don't have the device	I don't have the device	I don't have the device	Make phone calls	I don't have the device	No, i don't have a profile	n0
709	0	0	0	1	1	1	1	NA	NA	NA	NA	1	1	1	0	0	1	1	1	0	0	0	0	Centeral Darfur(18)	RASEEL ABDALH EBRAHIM	HAFIZ ABDULRHMAN	ZALNGEI	64	ALSLAM CAMP	Female	54	Religious school	Married	20	Own	Part time	2000	Electricity	NA	I don't have the device	I don't have the device	I don't have the device	I don't have the device	I don't Know	I don't Know	Make phone calls	I don't have the device	No, i don't have a profile	NO
710	0	0	0	NA	NA	NA	NA	NA	NA	NA	NA	0	0	0	0	0	0	0	0	NA	NA	NA	NA	Centeral Darfur(18)	Rassil abdall ebrahim	Esra ahamrd esmael	zalngie	160	alsalm\cam	Male	26	Incomplete elementary	Single	0	Share with others	Not currently employed	0	No Toilet	NA	0	0	0	0	0	0	I don’t have a mobile phone	0
711	0	0	0	NA	NA	NA	NA	0	0	0	NA	NA	NA	NA	NA	0	NA	NA	NA	NA	NA	NA	NA	Centeral Darfur(18)	Rassil abdall ebrahim	Esra ahamed esmael	zalngie	161	alsalam\cam	Female	29	No school	Married	3	Share with others	Not currently employed	400	No Toilet	NA	0	0	0	0	0	0	I don’t have a mobile phone	0	No, i don't have a profile
712	0	0	0	1	1	0	NA	NA	NA	NA	NA	0	0	0	0	0	0	0	0	0	0	0	NA	Centeral Darfur(18)	Rassil adall ebrahim	Esra ahamed esmael	zalngie	158	alsalm/cam	Male	24	Incomplete elementary	Single	0	Share with others	Not currently employed	0	No Toilet	NA	0	0	0	0	0	0		I don't have the device	No, i don't have a profile
713	0	0	0	1	1	1	1	NA	NA	NA	NA	1	0	1	1	0	1	1	1	1	1	0	1	Centeral Darfur(18)	Raseel abdalh	Hfiz Abdulrhman	zalngei	67	alslam camp	Female	28	Complete elementary	Married	5	Own	Part time	0	Electricity	NA	I don't have the device	I don't have the device	I don't have the device	I don't have the device	I don't have the device	Refused	Make phone calls	I don't Know	No, i don't have a profile	no
714	0	0	0	1	1	1	1	0	0	0	1	1	0	0	0	1	0	1	1	0	1	0	0	Centeral Darfur(18)	Raseel Abdalh Ebrahim	Hafiz Abdulrhman	ZALNGEI	46	ALSLAM	Male	34	Complete elementary	Married	6	Own	Part time	100	Electricity	NA	I don't have the device	I don't have the device	I don't have the device	I don't have the device	I don't have the device	I don't have the device	Make phone calls	I don't have the device	No, i don't have a profile	NO
715	NA	NA	NA	1	1	0	0	NA	NA	NA	NA	1	0	0	0	0	1	0	0	1	0	0	0	Centeral Darfur(18)	Rassail Abdallh Ibrahim	Mona Adam Ishag	Garseela	182	Gabruna	Female	30	Complete university (bachelor’s degree)	Married	2	Rent	Full time	250	Toilet with seat	NA	I don't have the device	I don't have the device	I don't Know	I don't have the device	I don't have the device	I don't have the device	Make phone calls	I don't Know	No, i don't have a profile
716	0	0	0	1	1	1	1	NA	NA	NA	NA	1	0	1	1	1	1	0	1	1	1	0	1	Centeral Darfur(18)	Raseel Abdalh	Hafiz Abdulrhman	Zalngei	44	Alsam camp	Male	37	More than bachelors degree	Single	0	Rent	Part time	2000	Electricity	NA	I don't have the device	I don't have the device	I don't have the device	I don't have the device	I don't have the device	I don't have the device	Make phone calls	I don't have the device	No, i don't have a profile	no
717	0	0	0	1	1	1	1	NA	NA	NA	NA	NA	0	0	0	0	0	0	0	0	0	0	0	Centeral Darfur(18)	Rassil abdall ebrahim	Esra ahamed esmael	zalngie	192	gabaruna	Female	26	Complete elementary	Married	0	Share with others	Not currently employed	298	Electricity;Piped water into household	NA	I don't have the device	I don't have the device	I don't have the device	I don't have the device	I don't have the device	I don't have the device	I don’t have a mobile phone	I don't have the device	No, i don't have a profile
718	0	0	0	NA	NA	NA	NA	NA	NA	NA	NA	0	0	NA	NA	0	NA	NA	NA	NA	NA	NA	NA	Centeral Darfur(18)	Rassil abdall ebrahim	Esra ahamed esmael	zalngie	157	alsalm/cam	Female	29	No school	Married	2	Share with others	Part time	700	No Toilet	NA	0	0	0	0	0	0	I don’t have a mobile phone	I don't have the device	No, i don't have a profile
719	0	0	0	1	1	1	1	NA	NA	NA	NA	1	1	0	1	1	0	1	1	0	1	1	0	Centeral Darfur(18)	RSEEL ABDALH EBRAHIM	HAFIZ ABDULRHMAN	ZALNGEI	58	ALSLAM CAMP	Female	33	No school	Married	2	Share with others	Part time	1000	Electricity	NA	I don't have the device	I don't have the device	I don't Know	I don't Know	I don't Know	I don't Know	Make phone calls	I don't have the device	No, i don't have a profile	NO
720	0	0	0	1	NA	NA	NA	NA	NA	NA	NA	0	0	NA	NA	0	0	NA	NA	0	NA	NA	NA	Centeral Darfur(18)	Rassil abdall ebrhim	Esra ahamed esmale	garsela	195	gabruna	Male	28	Complete elementary	Single	0	Own	Full time	700	Electricity;Piped water into household	NA	I don't have the device	I don't have the device	I don't have the device	I don't have the device	I don't have the device	I don't have the device	I don’t have a mobile phone	I don't have the device	No, i don't have a profile
721	0	0	0	NA	NA	NA	NA	NA	NA	NA	NA	NA	0	NA	NA	0	0	NA	NA	NA	NA	NA	NA	Centeral Darfur(18)	Rassil abdall ebrahim	Esra ahamed esmael	garsela	193	gabruna	Male	43	Incomplete elementary	Single	0	Own	Full time	900	Electricity;Piped water into household	NA	0	0	0	0	0	I don't have the device	I don’t have a mobile phone	I don't have the device	No, i don't have a profile
722	0	0	0	1	1	0	0	NA	NA	NA	NA	1	1	1	1	0	0	0	1	0	0	0	0	Centeral Darfur(18)	Rassail Abdallh Ibrahim	Mona Adam Ishag Mohamd	Zalengei	80	Aslam Camp	Female	25	No school	Married	4	Share with others	Not currently employed	30	No Toilet	NA	I don't Know	I don't Know	I don't Know	I don't Know	I don't Know	I don't Know	I don’t have a mobile phone	I don't Know	No, i don't have a profile
723	0	0	0	NA	NA	NA	NA	NA	NA	NA	NA	NA	0	NA	NA	NA	0	NA	0	NA	NA	NA	NA	Centeral Darfur(18)	Rassil abdall ebrahim	Esra ahamed esmel	garsela	199	gabaruna	Male	25	Complete elementary	Single	0	Own	Full time	800	Electricity;Piped water into household	NA	0	0	0	0	0	0	Make phone calls	I don't have the device	No, i don't have a profile
724	1	1	1	NA	NA	NA	NA	0	0	0	0	0	0	0	0	NA	NA	NA	NA	NA	NA	NA	NA	Centeral Darfur(18)	Rassil abdall ebrhim	Esra ahamedesmale	garsela	200	gabruna	Male	37	Complete elementary	Married	3	Own	Full time	800	Electricity;Piped water into household	NA	I don't have the device	I don't have the device	I don't have the device	I don't have the device	I don't have the device	I don't have the device		I don't have the device	No, i don't have a profile
725	0	0	0	NA	NA	NA	NA	NA	NA	NA	NA	0	0	NA	NA	NA	NA	NA	0	NA	NA	NA	NA	Centeral Darfur(18)	Rassil abdall ebrahim	Esra ahamed esmael	garsela	201	gabruna	Male	24	Complete elementary	Single	0	Own	Full time	0	Electricity;Piped water into household	NA	I don't have the device	I don't have the device	I don't have the device	I don't have the device	I don't have the device	I don't have the device	I don’t have a mobile phone	I don't have the device
726	0	0	0	NA	NA	1	1	NA	NA	NA	NA	0	0	0	0	0	0	0	0	NA	NA	0	0	Centeral Darfur(18)	Rassil abdall ebrahim	Esra ahamed esmael	garsela	202	gunaabr	Female	23	Incomplete elementary	Single	0	Own	Not currently employed	0	Electricity;Piped water into household	NA	0	0	0	0	0	0	Make phone calls	I don't have the device
727	0	0	0	1	1	1	NA	NA	NA	NA	NA	0	0	0	1	0	0	0	0	0	0	0	NA	Centeral Darfur(18)	Rassil abdall ebrahim	Esra ahamed ebrahim	garsela	203	gabruna	Male	27	Complete elementary	Single	0	Own	Full time	0	Electricity;Piped water into household	NA	I don't have the device	I don't have the device	I don't have the device	I don't have the device	I don't have the device	I don't have the device		I don't have the device	No, i don't have a profile
728	NA	NA	NA	NA	NA	NA	NA	NA	NA	NA	NA	NA	NA	NA	NA	NA	NA	NA	NA	NA	NA	NA	NA	Centeral Darfur(18)	Rassil abdall ebrahim	Esra ahamed esmael	garsela	204	gabruna	Female	30	Complete elementary	Married	4	Own	Full time	980	Electricity;Piped water into household	NA
729	0	0	0	NA	1	NA	NA	NA	NA	NA	NA	0	0	0	NA	0	0	0	NA	NA	0	NA	NA	Centeral Darfur(18)	Rassil abdall ebrahim	Esra ahamed esmael	garsela	206	gabruna	Female	21	Complete elementary	Single	0	Own	Full time	0	Electricity;Piped water into household	NA	I don't have the device	I don't have the device	I don't have the device	I don't have the device	I don't have the device	I don't have the device	I don’t have a mobile phone	I don't have the device
730	0	0	0	1	NA	1	NA	0	0	0	0	0	0	NA	NA	NA	0	NA	NA	0	NA	0	NA	Centeral Darfur(18)	Rassilabdall ebrahim	Esra ahamed esmael	garsela	207	gabruna	Female	43	No school	Married	3	Own	Full time	1299	Electricity;Piped water into household	NA	I don't have the device	I don't have the device	I don't have the device	I don't have the device	I don't have the device	I don't have the device	I don’t have a mobile phone	I don't have the device	No, i don't have a profile
731	0	0	0	1	NA	NA	NA	NA	NA	NA	NA	0	0	NA	NA	0	0	NA	0	0	NA	NA	NA	Centeral Darfur(18)	Rassil abdall ebrahim	Esra ahamed esmael	garsela	208	gabruna	Male	29	Complete elementary	Married	3	Own	Full time	1300	Electricity;Piped water into household	NA	I don't have the device	I don't have the device	I don't have the device	I don't have the device	I don't have the device	I don't have the device	I don’t have a mobile phone	I don't have the device	No, i don't have a profile
732	0	0	0	NA	1	1	1	NA	NA	NA	NA	1	1	1	0	0	1	1	0	NA	1	0	0	Centeral Darfur(18)	Rassail Abdallh Ibrahim	Mona Adgm Ishag	Zallangia	102	Alslam Camp	Male	35	No school	Married	3	Share with others	Part time	200	Toilet with seat	NA	I don't Know	I don't Know	I don't Know	I don't Know	I don't Know	I don't Know	I don’t have a mobile phone	I don't Know	No, i don't have a profile
733	1	1	1	NA	NA	0	1	1	1	0	1	1	1	0	0	NA	0	0	0	NA	NA	0	0	Centeral Darfur(18)	Rassail Abdallh Ibrahim	Mona Adam Ishag Mohamd	Zalaengei	86	Alslam Camp	Female	29	Incomplete elementary	Single	5	Share with others	Part time	100	No Toilet	NA	I don't Know	I don't Know	I don't Know	I don't Know	I don't Know	I don't Know	I don’t have a mobile phone	I don't Know	No, i don't have a profile
734	0	0	0	1	1	1	1	0	1	1	1	1	1	1	1	1	1	1	1	1	1	0	1	Centeral Darfur(18)	RASEEL ABDALLH EBRAHIM	HAFIZ ABDULRHMAN	ZALNGEI	48	ALSLAM CAMP	Female	54	Religious school	Married	9	Share with others	Part time	1000	Electricity	NA	I don't have the device	I don't have the device	I don't have the device	I don't have the device	I don't have the device	I don't have the device	Make phone calls	I don't have the device	No, i don't have a profile	NO
735	0	0	0	1	1	0	1	NA	NA	NA	NA	0	0	0	1	0	0	1	1	0	0	0	1	Centeral Darfur(18)	RASEEL ABDALH EBRHIM	HAFIZ ABDULRHMAN	ZALNGEI	49	ALSLAM CAMP	Male	19	Complete elementary	Single	0	Share with others	Not currently employed	0	Electricity	NA	I don't have the device	I don't have the device	I don't have the device	I don't have the device	I don't have the device	I don't have the device	Make phone calls	I don't have the device	No, i don't have a profile	NO
736	0	0	0	NA	NA	NA	NA	NA	NA	NA	NA	NA	NA	NA	NA	0	NA	NA	0	NA	NA	NA	NA	Centeral Darfur(18)	Rassil abdall ebrahim	Esra ahame esmael	garsela	169	gabruna	Male	49	No school	Married	5	Own	Part time	900	Electricity	NA	0	0	0	0	0	0	I don’t have a mobile phone	I don't have the device	No, i don't have a profile
737	0	0	0	1	1	1	1	NA	NA	NA	NA	1	1	0	1	1	1	0	1	0	0	0	0	Centeral Darfur(18)	RASEEL ABDALH EBRAHIM	HAFIZ ABDULRHMAN	ZALNGEI	51	ALSLAM CAMP	Male	44	Complete elementary	Single	0	Own	Part time	0	Electricity	NA	I don't have the device	I don't have the device	I don't have the device	I don't have the device	I don't have the device	I don't have the device	Make phone calls	I don't have the device	No, i don't have a profile	NO
738	1	1	1	0	1	0	1	0	0	0	0	NA	0	0	0	0	0	0	0	0	0	0	0	Centeral Darfur(18)	RassilAbdall Ebrahim	esra Ahamed Esmael	zalngi	171	alsalm/cam	Female	42	No school	Married	7	Share with others	Full time	850	No Toilet	NA	I don't have the device	I don't have the device	I don't have the device	I don't have the device	I don't have the device	I don't have the device	I don’t have a mobile phone	I don't have the device
739	0	0	0	NA	NA	NA	NA	NA	NA	NA	NA	0	NA	NA	NA	NA	NA	NA	NA	NA	NA	NA	NA	Centeral Darfur(18)	Rassil abdall ebrahim	Esra ahamed esmael	zalngie	172	alsalm\cma	Female	28	Incomplete elementary	Married	3	Share with others	Not currently employed	600	No Toilet	NA	0	0	0	0	0	0	I don’t have a mobile phone	0
740	0	0	0	NA	NA	NA	NA	0	0	0	0	NA	NA	NA	NA	NA	NA	NA	NA	NA	NA	NA	NA	Centeral Darfur(18)	Rassil abdall ebrahim	Esra ahamed esmael	zalngie	173	alsalam\mca	Male	29	Complete elementary	Married	2	Share with others	Not currently employed	400	No Toilet	NA	0	0	0	0	0	0	I don’t have a mobile phone	0	No, i don't have a profile
741	0	0	0	1	1	1	1	1	0	1	0	0	0	0	1	0	0	1	1	0	1	0	0	Centeral Darfur(18)	Rasel Abdalh	Hfiz Abdulrhman	zalngei	55	alslam camp	Female	45	Complete elementary	Married	7	Own	Part time	0	Electricity	NA	I don't have the device	I don't have the device	I don't have the device	I don't have the device	I don't have the device	I don't have the device	Make phone calls	I don't have the device	No, i don't have a profile	no
742	0	0	0	1	NA	NA	NA	NA	NA	NA	NA	0	0	0	0	0	0	0	0	0	NA	NA	NA	Centeral Darfur(18)	Rassil abdall ebrahim	Esra ahamed esmael	zalngie	175	alsalm\cam	Male	23	Incomplete elementary	Single	0	Share with others	Not currently employed	0	No Toilet	NA	0	0	0	0	0	0		0
743	0	0	0	0	1	1	1	NA	NA	NA	NA	0	0	1	1	1	1	0	0	0	1	0	1	Centeral Darfur(18)	Raseel Abdalh Ebrhim	Hafiz Abdulrhman	zalngei	70	alslam camp	Male	41	More than bachelors degree	Single	0	Own	Part time	2000	Electricity	NA	I don't have the device	I don't have the device	I don't have the device	I don't have the device	I don't have the device	I don't have the device	Make phone calls	I don't have the device	No, i don't have a profile	np
744	0	0	0	0	0	0	0	NA	NA	NA	NA	NA	NA	NA	NA	NA	0	0	0	0	0	0	0	Centeral Darfur(18)	Rassil abdall ebrhim	Esra ahamed esmael	zalngie	151	alsalm/cam	Male	29	No school	Single	0	Share with others	Part time	900	No Toilet	NA	0	0	0	0	0	0		I don't Know	No, i don't have a profile
745	0	0	0	1	1	1	1	NA	NA	NA	NA	1	1	1	0	1	1	1	1	1	0	0	1	Centeral Darfur(18)	Rassail Abdallh Ibrahim	Mona Adam Ishag Mohamd	Zalaengei	99	Aslam Camp	Female	36	Incomplete elementary	Married	6	Share with others	Part time	100	No Toilet	NA	I don't Know	I don't Know	I don't Know	I don't Know	I don't Know	I don't Know	I don’t have a mobile phone	I don't Know	No, i don't have a profile
746	0	0	0	1	1	1	1	NA	NA	NA	NA	1	1	1	1	0	0	1	1	0	1	1	1	Centeral Darfur(18)	RASEL ABDALH	HAFIZ ABDLRHMAN	ZALNGEI	60	ALSLAM CAMP	Female	45	More than bachelors degree	Married	6	Share with others	Part time	0	Electricity	NA	I don't have the device	I don't have the device	I don't have the device	I don't have the device	I don't have the device	I don't Know	Make phone calls	I don't have the device	No, i don't have a profile	NO
747	0	0	0	1	1	1	1	NA	NA	NA	NA	1	1	1	1	0	1	1	1	0	1	1	0	Centeral Darfur(18)	RASEL ABDALH ABDALH	HAFIZ ABDULRHAMN	ZALNGEI	61	ALSLAM CAMP	Female	28	Complete elementary	Single	0	Share with others	Part time	0	Electricity	NA	I don't have the device	I don't Know	I don't have the device	I don't have the device	I don't have the device	I don't have the device	Make phone calls	I don't have the device	No, i don't have a profile	NO
748	1	1	1	1	1	0	0	1	0	1	0	1	1	0	0	1	0	1	1	0	0	0	0	Centeral Darfur(18)	Rassail Abdallh Ibrahim	Mona Adam Ishag Mohamd	Zalaenge	101	Aslam Camp	Female	35	No school	Married	9	Share with others	Part time	50	No Toilet	NA	I don't Know	I don't Know	I don't Know	I don't Know	I don't Know	I don't Know	I don’t have a mobile phone	I don't Know	No, i don't have a profile
749	0	0	0	1	1	1	1	NA	NA	NA	NA	1	0	0	0	1	1	0	0	1	1	1	0	Centeral Darfur(18)	RASEL ABDLH EBRAHIM	HAFIZ ABDULRHMAN	ZALNGEI	63	ALSLAM CAMP	Male	32	Religious school	Single	5	Own	Full time	0	Electricity	NA	I don't have the device	I don't have the device	I don't have the device	I don't have the device	I don't have the device	I don't have the device	Make phone calls	I don't Know	No, i don't have a profile	NO
750	1	1	1	1	1	0	0	NA	NA	NA	NA	1	1	1	1	0	0	0	1	0	0	0	0	Centeral Darfur(18)	Rassail Abdallh Ibrahim	Mona Adam Ishag Mohamd	Zalaegei	104	Aslam Camp	Female	37	No school	Married	6	Share with others	Part time	100	No Toilet	NA	I don't Know	I don't Know	I don't Know	I don't Know	I don't Know	I don't Know	I don’t have a mobile phone	I don't Know	No, i don't have a profile
751	0	0	0	1	1	1	1	NA	NA	NA	NA	1	1	1	1	0	1	1	0	1	1	1	1	Centeral Darfur(18)	RASEEL ABDALH EBRAHIM	HAFIZ ABDULRHMAN	ZALNGEI	65	ASLAM CAMP	Male	38	Religious school	Single	0	Share with others	Not currently employed	0	Electricity	NA	I don't have the device	I don't have the device	I don't have the device	I don't have the device	I don't Know	I don't have the device	Make phone calls	I don't have the device	No, i don't have a profile	NO
752	0	0	0	1	1	1	1	NA	NA	NA	NA	1	1	1	1	1	0	0	1	1	1	1	1	Centeral Darfur(18)	rseal abdalh ebrhim	hafiz abdulrhman	Zalngei	66	Alslam camp	Male	33	Religious school	Single	0	Share with others	Full time	0	Electricity	NA	I don't have the device	I don't have the device	I don't have the device	I don't Know	I don't have the device	I don't have the device	Make phone calls	I don't Know	No, i don't have a profile	NO
753	0	0	0	1	1	1	1	NA	NA	NA	NA	1	0	1	0	1	0	1	1	1	1	1	1	Centeral Darfur(18)	RASEL ABDALH EBRAHIM	HAFIZ ABDURHMAN	ZALNGEI	40	ALSLAM CAMP	Female	42	More than bachelors degree	Married	5	Rent	Part time	0	Electricity	NA	I don't Know	I don't have the device	I don't have the device	I don't have the device	I don't have the device	I don't have the device	Make phone calls	I don't have the device	No, i don't have a profile	NO
754	0	0	0	0	1	1	1	0	1	1	0	1	1	1	1	0	1	0	0	0	1	1	0	Centeral Darfur(18)	Raseel Abdalh Ebrahim	Hafiz Abdulrhman	Zalngei	68	zalnge	Female	28	Religious school	Single	0	Own	Part time	0	Electricity	NA	I don't have the device	I don't have the device	I don't have the device	I don't have the device	I don't have the device	I don't Know	Make phone calls	I don't have the device	No, i don't have a profile	no
755	NA	0	0	1	1	0	0	NA	NA	NA	NA	0	0	0	0	0	0	0	0	0	0	0	0	Centeral Darfur(18)	Rassail Abdallh Ibrahim	Mona Adam Ishag Mohamd	Garsla	108	Gabrona	Female	28	Complete elementary	Married	3	Share with others	Full time	100	Toilet with seat	NA	I don't have the device	I don't have the device	I don't Know	I don't Know	I don't Know	I don't Know	I don’t have a mobile phone	I don't Know	No, i don't have a profile
756	0	0	0	1	1	1	1	1	0	1	1	1	0	1	1	1	0	1	1	1	0	1	1	Centeral Darfur(18)	Rasel Abdalh	Hafiz Abdulrhman	Zalngei	43	Alslam camp	Female	54	Religious school	Married	6	Share with others	Part time	0	Electricity	NA	I don't have the device	I don't Know	I don't have the device	I don't have the device	I don't have the device	I don't have the device	Make phone calls	I don't have the device	No, i don't have a profile	no
757	1	1	1	1	1	0	1	0	0	0	0	1	0	0	0	0	0	1	1	0	0	0	1	Centeral Darfur(18)	Rassail Abdallh Ibrahim	Mona Adam Ishag Mohamd	Garsla	123	Gabrona	Female	25	No school	Single	0	Share with others	Not currently employed	100	Electricity;Piped water into household;Toilet with seat	NA	I don't have the device	I don't Know	I don't Know	I don't have the device	I don't have the device	I don't Know	Make phone calls	I don't have the device	No, i don't have a profile
758	0	0	0	1	NA	1	NA	0	0	0	0	0	0	0	0	0	NA	0	0	0	NA	1	NA	Centeral Darfur(18)	Rassil abdall ebrahim	Esra ahamed esmael	zalngie	152	alsalm/cam	Male	34	Incomplete elementary	Married	4	Share with others	Part time	900	No Toilet	NA	0	0	0	0	0	0	I don’t have a mobile phone	I don't have the device	No, i don't have a profile
759	0	0	0	1	1	1	1	1	1	0	1	1	1	0	0	1	0	1	1	0	0	1	0	Centeral Darfur(18)	Rasel Abdallh	Hafiz Abdalrhman	garsela	33	gabruna	Female	30	Complete elementary	Single	0	Rent	Not currently employed	0	Electricity	NA	I don't have the device	I don't have the device	I don't have the device	I don't have the device	I don't have the device	I don't have the device	Make phone calls	I don't have the device	No, i don't have a profile	no
760	0	0	0	1	1	1	1	NA	NA	NA	NA	0	0	0	0	0	0	0	0	0	0	0	0	Centeral Darfur(18)	Rassbil abdall ebrahim	Esra ahamed esmael	zalngie	154	alsalm/cam	Male	27	Incomplete elementary	Single	0	Share with others	Part time	500	No Toilet	NA	I don't have the device	I don't have the device	I don't have the device	I don't have the device	I don't have the device	I don't have the device	I don’t have a mobile phone	I don't have the device	No, i don't have a profile
761	1	1	1	1	NA	NA	1	0	0	0	0	NA	NA	NA	NA	0	0	0	0	0	NA	NA	0	Centeral Darfur(18)	Rassil abd all ebrahim	Esra ahamed esmaael	zalngie	155	alsalm/cam	Male	29	No school	Married	1	Share with others	Not currently employed	800	No Toilet	NA	I don't have the device	I don't have the device	I don't have the device	I don't have the device	I don't have the device	I don't have the device	I don’t have a mobile phone	I don't have the device	No, i don't have a profile
762	0	0	0	1	1	NA	NA	0	0	0	0	0	NA	NA	NA	0	0	0	0	0	0	NA	NA	Centeral Darfur(18)	Rassil abdall ebrahim	Esra ahamed esmael	zalngie	156	alsalm/cam	Female	34	Incomplete elementary	Married	3	Share with others	Not currently employed	0	No Toilet	NA	0	0	0	0	0	0	I don’t have a mobile phone	I don't have the device	No, i don't have a profile
763	NA	NA	NA	1	1	1	1	NA	NA	NA	NA	0	1	1	1	1	0	0	1	0	1	1	0	Centeral Darfur(18)	Rassail Abdallh Ibrahim	Mona Adam Ishag Mohamd	Garsla	117	Gabrona	Female	45	No school	Widowed	8	Rent	Part time	100	Electricity;Piped water into household;Toilet with seat	NA	I don't Know	I don't Know	I don't Know	I don't Know	I don't Know	I don't Know	I don’t have a mobile phone	I don't Know	No, i don't have a profile
764	NA	NA	NA	NA	NA	NA	NA	1	0	1	0	NA	NA	NA	NA	NA	NA	NA	NA	NA	NA	NA	NA	Centeral Darfur(18)	Raseeil Abdalla Ebrahim	Hafiz Abdulrhaman	garsela	133	gabruna	Female	20	No school	Single	0	Share with others	Not currently employed	0	No Toilet	NA	I don't have the device	I don't have the device	I don't have the device	I don't have the device	I don't Know	I don't Know	Make phone calls	I don't Know	No, i don't have a profile	no
765	0	0	1	1	1	1	1	1	NA	NA	NA	0	0	0	0	1	1	1	1	1	0	0	0	Centeral Darfur(18)	Raseil Abdalla	Hafiz Abdulrhman	garserla	134	gabruna	Male	29	Incomplete elementary	Single	0	Share with others	Not currently employed	0	No Toilet	NA	I don't have the device	I don't have the device	I don't have the device	I don't have the device	I don't have the device	I don't have the device	Make phone calls	I don't have the device	No, i don't have a profile	no
766	1	1	1	1	1	1	1	1	0	1	0	1	1	1	0	1	1	0	0	0	1	1	0	Centeral Darfur(18)	Rassail Abdallh Ibrahim	Mona Adam Ishag Mohamd	Garsla	119	Gabrona	Female	27	Incomplete high school	Single	0	Rent	Full time	300	Electricity;Piped water into household;Toilet with seat	NA	I don't have the device	I don't have the device	I don't have the device	I don't have the device	I don't have the device	I don't have the device	Make phone calls	I don't have the device	Facebook; Whatsapp
767	0	0	0	1	0	1	1	NA	NA	NA	NA	1	0	0	1	0	NA	0	1	1	0	0	1	Centeral Darfur(18)	Rassail Abdalh Ibrahim	Mona Adam Ishag Mohamd	Garsla	120	Gabrona	Female	40	Incomplete elementary	Divorced	9	Own	Not currently employed	50	Electricity	NA	I don't Know	I don't Know	I don't Know	I don't Know	I don't Know	I don't Know	I don’t have a mobile phone	I don't Know	No, i don't have a profile
768	1	1	1	1	1	1	1	1	0	1	0	0	1	0	0	1	0	0	1	0	0	1	0	Centeral Darfur(18)	Rassail Abdallh Ibrahim	Mona Adam Ishag Mohamd	Garsla	121	Gabrona	Female	29	Incomplete elementary	Married	5	Rent	Not currently employed	200	Electricity;No Toilet ;Piped water into household	NA	I don't have the device	I don't have the device	I don't have the device	I don't have the device	I don't have the device	I don't have the device	Make phone calls	I don't have the device	No, i don't have a profile
769	1	1	1	1	0	1	1	1	0	1	0	0	0	0	1	1	0	0	0	0	0	0	0	Centeral Darfur(18)	Rassail Aballh Ibrahim	Mona Adam Ishag Mohamd	Garsla	122	Gabrona	Female	37	Incomplete elementary	Married	6	Share with others	Part time	400	Electricity;Piped water into household;Toilet with seat	NA	I don't have the device	I don't Know	I don't Know	I don't Know	I don't Know	I don't have the device	I don’t have a mobile phone	I don't Know	No, i don't have a profile
770	0	0	0	1	1	1	1	NA	NA	NA	NA	1	1	1	1	0	1	1	1	1	1	1	1	Centeral Darfur(18)	RASEL ABDALH EBRAHIM	HAFIZ ABDULRHMAN	GARSELA	4	GABRUNA	Female	34	Complete elementary	Single	0	Rent	Part time	1000	Electricity	NA	I don't Know	I don't have the device	I don't have the device	I don't have the device	I don't have the device	I don't have the device	Make phone calls	I don't Know	No, i don't have a profile	NO
771	0	0	0	1	1	1	1	NA	NA	NA	NA	1	0	1	1	1	0	1	1	0	1	0	0	Centeral Darfur(18)	RASEL ABDALH EBRHIM	HAFIZ ABDULRHMAN	GARSELA	5	GABRUNA	Male	45	Complete elementary	Married	2	Rent	Full time	2000	Electricity	NA	I don't have the device	I don't have the device	I don't have the device	I don't have the device	I don't have the device	I don't have the device	Make phone calls	I don't have the device	No, i don't have a profile	NO
772	0	0	0	1	1	1	NA	NA	NA	NA	NA	1	1	1	1	0	0	0	0	1	1	0	NA	Centeral Darfur(18)	RASEL ABDALH EBRAIHM	HAFIZ ABDULRHMAN	GARSELA	6	GARSELA	Female	76	Incomplete university (bachelors degree)	Married	13	Rent	Full time	0	Electricity	NA	I don't have the device	I don't have the device	I don't have the device	I don't have the device	I don't Know	I don't have the device	Make phone calls	I don't have the device	No, i don't have a profile	NO
773	0	0	0	1	1	1	1	NA	NA	NA	NA	0	1	1	1	1	0	0	0	1	0	1	1	Centeral Darfur(18)	RSEEL ABDALH EBRHIM	HAFIZ ABDULRHMAN	GRSELA	7	GABRUNA	Male	43	Complete elementary	Married	8	Rent	Full time	4000	Electricity	NA	I don't have the device	I don't have the device	I don't have the device	I don't have the device	I don't have the device	I don't have the device	Make phone calls	I don't have the device	No, i don't have a profile	NO
774	0	0	0	1	1	1	1	NA	NA	NA	NA	0	0	0	1	1	0	0	0	1	1	0	0	Centeral Darfur(18)	Rassail Abdallh Ibrahim	Mona Adam Ishag Mohamd	Zalengei	127	Alslam Camp	Female	36	No school	Married	5	Share with others	Not currently employed	30	No Toilet	NA	I don't Know	I don't Know	I don't Know	I don't Know	I don't Know	I don't Know	I don’t have a mobile phone	I don't Know	No, i don't have a profile
775	1	1	1	1	1	1	1	1	0	0	1	1	1	1	1	0	1	0	1	0	1	0	1	Centeral Darfur(18)	Rassail Abdallh Ibrahim	Mona Adam Ishag Mohamd	Garsla	128	Gabrona	Male	44	Complete elementary	Married	7	Own	Full time	500	Electricity;Latrine (without seat);No Toilet ;Piped water into household	NA	I don't have the device	I don't have the device	I don't have the device	I don't have the device	I don't have the device	I don't have the device	Browse or surf the Internet; Make phone calls;Send text messages	I don't have the device	Facebook; Twitter; Viber; Whatsapp	tango
776	0	0	0	1	1	1	1	NA	NA	NA	NA	1	1	0	1	0	1	0	0	0	1	0	0	Centeral Darfur(18)	Rassail Abdallh Ibrahim	Mona Adam Ishag Mohamd	Garsla	129	Gabrona	Female	30	Incomplete elementary	Married	7	Own	Not currently employed	300	Electricity;Piped water into household;Toilet with seat	NA	I don't Know	I don't have the device	I don't have the device	I don't have the device	I don't have the device	I don't Know	I don’t have a mobile phone	I don't Know	No, i don't have a profile
777	1	1	1	1	1	1	1	1	0	0	0	1	1	1	1	0	1	0	1	1	1	1	0	Centeral Darfur(18)	Rassail Abdallh Ibrahim	Mona Adam Ishag Mohamd	Garsla	130	Gabrona	Female	30	Incomplete elementary	Married	8	Rent	Part time	150	Electricity;Piped water into household;Toilet with seat	NA	I don't have the device	I don't have the device	I don't have the device	I don't have the device	I don't have the device	I don't Know	Make phone calls	I don't have the device	No, i don't have a profile
778	0	0	0	1	1	1	1	1	1	NA	0	1	0	0	0	1	1	0	0	1	0	0	0	Centeral Darfur(18)	Mohamed Eltaher	Hafiz	Garsela	121	gabruna	Male	56	Religious school	Married	8	Rent	Part time	0	Latrine (without seat)	NA	I don't have the device	I don't have the device	I don't have the device	1	I don't have the device	I don't have the device	Make phone calls	I don't have the device	No, i don't have a profile
779	NA	1	1	1	1	1	1	0	0	0	0	0	0	0	NA	0	0	0	0	0	0	0	0	Centeral Darfur(18)	Mohamed Eltaher	Hafiz	Garsela	121	alsam camp	Male	33	No school	Married	5	Own	Not currently employed	0	Latrine (without seat)	NA	I don't have the device	I don't have the device	I don't have the device	I don't have the device	I don't have the device	I don't have the device	I don’t have a mobile phone	I don't have the device	No, i don't have a profile
780	0	0	0	1	1	1	1	1	1	NA	NA	1	0	0	0	1	0	0	0	0	0	0	0	Centeral Darfur(18)	Mohamed Eltaher	Hafiz	Garsela	122	gabruna	Male	45	Religious school	Married	8	Own	Not currently employed	0	Latrine (without seat)	NA	I don't have the device	I don't have the device	I don't have the device	1	I don't have the device	I don't have the device	Make phone calls	I don't have the device	No, i don't have a profile
781	0	0	0	1	NA	NA	NA	NA	NA	NA	NA	NA	0	0	0	0	NA	NA	NA	0	NA	NA	NA	Centeral Darfur(18)	Rassil abdall ebrahim	Esra ahamed esmael	zalngie	176	alsalm\cam	Female	32	Incomplete elementary	Separated	3	Share with others	Part time	650	No Toilet	NA	0	0	0	0	0	0		0
782	1	1	1	1	1	NA	1	0	0	0	0	0	NA	NA	NA	NA	0	0	0	0	0	NA	0	Centeral Darfur(18)	Rassil abdall ebrahim	Esra ahamed esmael	zalngie	177	alsalm\cam	Female	29	No school	Married	2	Share with others	Not currently employed	0	No Toilet	NA	I don't have the device	I don't have the device	I don't have the device	I don't have the device	I don't have the device	I don't have the device	I don’t have a mobile phone	I don't have the device	No, i don't have a profile
783	1	1	1	1	1	1	1	1	0	1	1	1	1	0	0	1	0	1	0	1	0	0	1	Centeral Darfur(18)	Rassail Abdallh Ibrahim	Mona Adam Ishag Mohamd	Garsla	137	Gabrona	Female	30	Incomplete high school	Married	4	Rent	Not currently employed	180	Electricity;Piped water into household;Toilet with seat	NA	I don't Know	I don't Know	I don't Know	I don't Know	I don't have the device	I don't have the device	I don’t have a mobile phone	I don't Know	No, i don't have a profile
784	0	0	0	1	1	1	NA	NA	NA	NA	NA	0	0	0	0	0	0	0	0	0	0	0	NA	Centeral Darfur(18)	Rassilabdall ebrahim	Esra ahamed esmael	zalngie	179	alsalm?cam	Female	29	Complete elementary	Married	3	Share with others	Part time	1000	No Toilet	NA	0	0	0	0	0	0	I don’t have a mobile phone	I don't have the device	No, i don't have a profile
785	0	0	0	1	NA	NA	NA	NA	NA	NA	NA	0	0	NA	NA	0	0	NA	NA	0	NA	NA	NA	Centeral Darfur(18)	Rassil ahamed esmael	Esra ahamedesmale	zalngie	180	alsalm/cam	Female	24	Complete elementary	Married	2	Share with others	Not currently employed	800	No Toilet	NA	I don't have the device	I don't have the device	I don't have the device	I don't have the device	I don't have the device	I don't have the device		I don't have the device
786	NA	1	1	1	1	1	1	0	NA	NA	NA	0	0	0	0	0	0	0	0	0	0	0	0	Centeral Darfur(18)	Rassil abdall ebrahim	Esra ahamed esma	zalngie	181	alsalm\cam	Female	29	No school	Single	0	Share with others	Not currently employed	0	No Toilet	NA	0	0	0	0	0	0	I don’t have a mobile phone
787	0	0	1	1	1	1	1	NA	NA	NA	NA	0	1	0	0	1	0	1	0	0	0	1	0	Centeral Darfur(18)	Rassail Abdallh Ibrahim	Mona Adam Ishag Mohamd	Garsla	140	Gabrona	Female	39	Incomplete elementary	Married	5	Share with others	Not currently employed	100	Electricity;Piped water into household	NA	I don't have the device	I don't have the device	I don't Know	I don't Know	I don't have the device	I don't Know	I don’t have a mobile phone; Make phone calls	I don't Know	No, i don't have a profile
788	0	0	0	1	1	1	1	1	0	1	1	1	0	0	1	1	1	1	1	0	1	1	1	Centeral Darfur(18)	Raseel Abdallh	Hafiz Abdulrhman	Garseela	21	GABRUNA	Female	43	No school	Married	15	Own	Part time	0	Electricity	NA	I don't have the device	I don't have the device	I don't have the device	I don't have the device	I don't have the device	I don't Know	Make phone calls	I don't Know	No, i don't have a profile	NO
789	0	0	0	1	1	1	1	NA	NA	NA	NA	1	1	0	1	1	1	1	1	0	1	1	0	Centeral Darfur(18)	Rassel Abdallh Ebrahim	Hafiz Abdulrhman	Garseela	22	Gabruna	Male	34	Complete elementary	Single	1	Rent	Part time	2000	Electricity	NA	I don't have the device	I don't have the device	I don't Know	I don't Know	I don't have the device	I don't Know	Make phone calls	I don't Know	No, i don't have a profile	no
790	0	0	0	1	1	1	1	NA	NA	NA	NA	1	1	1	1	1	1	0	1	0	1	0	1	Centeral Darfur(18)	Rassel Abdalla Ebrahim	hafiz abdulrhman	garsela	23	gabruna	Male	39	Complete elementary	Married	16	Own	Part time	1900	Electricity	NA	I don't have the device	I don't have the device	I don't have the device	I don't have the device	I don't have the device	I don't have the device	Make phone calls	I don't have the device	No, i don't have a profile	no
791	0	0	0	1	1	1	1	NA	NA	NA	NA	1	0	1	1	0	0	0	1	0	1	1	1	Centeral Darfur(18)	Rassel Abdalh Ebrahim	Hafiz Abdulrhman	Garsela	24	gabruna	Female	34	Complete elementary	Married	5	Rent	Full time	2000	Piped water into household	NA	I don't have the device	I don't have the device	I don't have the device	I don't have the device	I don't have the device	I don't have the device	Make phone calls	I don't Know	No, i don't have a profile	no
792	0	0	0	1	1	1	1	NA	NA	NA	NA	1	1	1	1	0	1	0	1	0	0	1	1	Centeral Darfur(18)	Rassel Abdallh Ebrahim	Hafiz Abdulrhman	garsela	25	gabruna	Male	58	Religious school	Married	19	Rent	Not currently employed	0	Electricity	NA	I don't have the device	I don't have the device	I don't have the device	I don't Know	I don't have the device	I don't have the device	Make phone calls	I don't have the device	No, i don't have a profile	no
793	0	0	0	1	1	1	1	1	1	1	0	1	1	1	1	1	0	0	1	0	0	0	0	Centeral Darfur(18)	Rassel abdalla Ebrahim	Hafiz Abdulrhman	gaersela	26	gabruna	Female	38	Complete elementary	Married	7	Rent	Not currently employed	0	Electricity	NA	I don't have the device	I don't have the device	I don't have the device	I don't have the device	I don't have the device	I don't have the device	Make phone calls	I don't Know	No, i don't have a profile	no
794	0	0	0	1	1	1	1	NA	NA	NA	NA	1	1	0	1	0	0	0	1	0	0	1	1	Centeral Darfur(18)	Rassal ABDLLA ebrahim	Hafiz Abdulrhman	garseel	27	gabruna	Male	48	No school	Married	0	Rent	Not currently employed	0	Electricity	NA	I don't have the device	I don't have the device	I don't have the device	I don't have the device	I don't have the device	I don't have the device	Make phone calls	I don't have the device	No, i don't have a profile	no
795	0	0	0	NA	NA	NA	NA	NA	NA	NA	NA	0	0	0	0	0	0	NA	NA	NA	NA	NA	NA	Centeral Darfur(18)	Rassil abdall ebrahim	Esra ahamed esmael	grrsela	190	gabruna	Female	42	Complete elementary	Separated	3	Rent	Not currently employed	9600		NA	0	0	0	0	0	I don't have the device	Make phone calls;Send text messages	I don't have the device	No, i don't have a profile
796	0	0	0	1	1	1	0	NA	NA	NA	NA	0	1	1	0	0	0	1	0	0	0	0	0	Centeral Darfur(18)	Rassel Abdallh Ebrahim	Hz Abdulrhmanafi	garsela	29	gabruna	Female	50	Religious school	Married	21	Rent	Not currently employed	0	Electricity	NA	I don't have the device	I don't have the device	I don't have the device	I don't have the device	I don't have the device	I don't have the device	Make phone calls	I don't have the device	No, i don't have a profile	no
797	0	0	0	1	1	1	1	1	1	1	1	1	1	1	1	1	1	1	1	1	0	0	1	Centeral Darfur(18)	Rassel Abdallh ebrahim	Hafiz Abdulrhman	garsela	30	gabruna	Male	29	Religious school	Married	4	Rent	Not currently employed	0	Electricity	NA	I don't have the device	I don't have the device	I don't have the device	I don't have the device	I don't have the device	I don't have the device	Make phone calls	I don't have the device	No, i don't have a profile	no
798	0	0	0	1	1	1	1	NA	NA	NA	NA	1	1	1	1	1	1	0	0	1	1	1	1	Centeral Darfur(18)	Raseel Abdallh Ebrahim	Hafiz Abdulrhman	garsela	31	gabruna	Female	40	Complete elementary	Married	6	Own	Full time	0	Electricity	NA	I don't have the device	I don't have the device	I don't have the device	I don't have the device	I don't have the device	I don't have the device	Make phone calls	I don't have the device	No, i don't have a profile	no
799	0	0	0	0	0	0	0	NA	NA	NA	NA	1	1	0	0	1	1	0	1	0	0	0	0	Centeral Darfur(18)	Rassil abdalla ebrahim ` `	Esra ahamed esmail	garela	167	garsela	Male	50	No school	Married	12	Own	Full time	1800	Electricity;No Toilet	NA	I don't have the device	I don't have the device	I don't have the device	I don't have the device	I don't have the device	I don't have the device	I don’t have a mobile phone	I don't have the device	No, i don't have a profile
800	0	0	0	1	1	1	1	1	1	NA	NA	0	0	1	1	0	0	0	0	0	0	0	0	Centeral Darfur(18)	Mohamed Eltaher	Hafiz	Garsela	101	garsela	Male	42	No school	Married	7	Rent	Not currently employed	0	Latrine (without seat)	NA	I don't have the device	I don't have the device	I don't have the device	1	I don't have the device	I don't have the device	Make phone calls	I don't have the device	No, i don't have a profile
801	0	0	0	1	1	1	1	NA	NA	NA	NA	1	1	1	1	1	1	1	1	1	0	0	1	Centeral Darfur(18)	Rassel Abdallh	Haiz Abdulrhman	garsela	34	gabruna	Female	48	Incomplete university (bachelors degree)	Separated	6	Rent	Not currently employed	0	Electricity	NA	I don't have the device	I don't have the device	I don't have the device	I don't have the device	I don't have the device	I don't Know	Make phone calls	I don't have the device	No, i don't have a profile	no
802	0	0	0	1	1	1	1	NA	NA	NA	NA	1	1	0	1	1	0	0	0	0	0	1	1	Centeral Darfur(18)	RASSEL ABDALH	HAFIZ ABDULRHMAN	ghsn	35	gbrun	Female	34	No school	Single	0	Own	Part time	0	Electricity	NA	I don't have the device	I don't have the device	I don't have the device	I don't have the device	I don't have the device	I don't have the device	Make phone calls	I don't have the device	No, i don't have a profile	no
803	0	0	0	1	1	1	1	NA	NA	NA	NA	1	0	0	0	0	0	0	0	0	0	0	1	Centeral Darfur(18)	RASSEL ABDALLH EBRHIM	HAFIZ ABDULRHMAN	GARSELA	36	GABRUNA	Male	48	Complete elementary	Married	9	Own	Not currently employed	0	Piped water into household	NA	I don't have the device	I don't have the device	I don't have the device	I don't have the device	I don't Know	I don't have the device	Make phone calls	I don't have the device	No, i don't have a profile	NO
804	NA	NA	NA	NA	NA	NA	NA	NA	NA	NA	NA	NA	NA	NA	NA	NA	NA	NA	NA	NA	NA	NA	NA	Centeral Darfur(18)	Hzfiz abdulrhmn	Rassaeil Abdallh Ebrahim	GARSELA	37	GRSELA	Male	21	Incomplete elementary	Single	0	Share with others	Part time	0	No Toilet	NA
805	NA	1	1	1	1	1	1	0	0	0	0	0	0	0	0	0	0	0	0	0	0	0	0	Centeral Darfur(18)	Mohamed Eltaher	Hafiz	Garsela	104	ALSLAm camp	Male	50	No school	Married	7	Own	Not currently employed	0	Latrine (without seat)	NA	I don't have the device	I don't have the device	I don't have the device	I don't have the device	I don't have the device	I don't have the device	I don’t have a mobile phone	I don't have the device	No, i don't have a profile
806	0	0	1	1	1	1	1	0	0	0	0	1	1	1	1	1	1	1	1	1	0	0	0	Centeral Darfur(18)	Mohamed Eltaher	Hafiz	Garsela	105	garsela	Male	51	Religious school	Married	7	Share with others	Not currently employed	0	Latrine (without seat)	NA	I don't have the device	I don't have the device	I don't have the device	1	I don't have the device	I don't have the device	Make phone calls	I don't have the device	No, i don't have a profile
807	1	1	1	1	1	1	1	0	0	NA	0	0	1	0	NA	1	1	1	1	1	1	1	1	Centeral Darfur(18)	Mohamed Eltaher	Hafiz	Garsela	105	al slam camp	Male	43	No school	Married	5	Rent	Not currently employed	0	Latrine (without seat)	NA	I don't have the device	I don't have the device	I don't have the device	I don't have the device	I don't have the device	I don't have the device	I don’t have a mobile phone	I don't have the device	No, i don't have a profile
808	0	0	1	1	1	1	1	1	1	NA	NA	1	1	NA	1	1	1	1	1	0	1	1	1	Centeral Darfur(18)	Mohamed Eltaher	Hafiz	Garsela	106	gabruna	Male	65	No school	Married	5	Share with others	Not currently employed	0	Latrine (without seat)	NA	I don't have the device	I don't have the device	I don't have the device	1	I don't have the device	I don't have the device	Make phone calls	I don't Know	No, i don't have a profile
809	1	1	1	1	1	1	1	1	1	1	0	0	0	NA	NA	0	0	0	0	1	1	1	1	Centeral Darfur(18)	Mohamed Eltaher	Hafiz	Garsela	106	alslam camp	Male	30	No school	Married	5	Own	Not currently employed	0	Latrine (without seat)	NA	I don't have the device	I don't have the device	I don't have the device	I don't have the device	I don't have the device	I don't have the device	I don’t have a mobile phone	I don't have the device	No, i don't have a profile
810	0	0	0	1	1	1	1	1	1	NA	0	1	1	0	0	1	1	1	0	1	1	1	1	Centeral Darfur(18)	Mohamed Eltaher	Hafiz	Garsela	107	gabruna	Male	44	Religious school	Married	2	Own	Not currently employed	0	Latrine (without seat)	NA	I don't have the device	I don't have the device	I don't have the device	1	I don't have the device	I don't have the device	Make phone calls	I don't have the device	No, i don't have a profile
811	NA	NA	1	0	0	0	0	1	0	0	0	1	0	0	0	0	1	1	1	0	0	0	0	Centeral Darfur(18)	Mohamed Eltaher	Hafiz	Garsela	107	alslam camp	Male	40	No school	Married	5	Own	Not currently employed	0	Latrine (without seat)	NA	I don't have the device	I don't have the device	I don't have the device	I don't have the device	I don't have the device	I don't have the device	I don’t have a mobile phone	I don't have the device	No, i don't have a profile
812	0	0	0	1	1	1	1	NA	0	0	1	0	0	0	0	1	1	0	0	1	1	1	1	Centeral Darfur(18)	Mohamed Eltaher	Hafiz	Garsela	108	gabruna	Male	55	Incomplete elementary	Married	2	Rent	Not currently employed	0	Latrine (without seat)	NA	I don't have the device	I don't have the device	I don't have the device	1	I don't have the device	I don't have the device	Make phone calls	I don't have the device	No, i don't have a profile
813	1	1	1	0	1	0	0	1	1	NA	0	0	0	1	1	1	1	0	0	0	0	0	0	Centeral Darfur(18)	Mohamed Eltaher	Hafiz	Garsela	108	alslam camp	Female	50	No school	Married	3	Own	Not currently employed	0	Latrine (without seat)	NA	I don't have the device	I don't have the device	I don't have the device	I don't have the device	I don't have the device	I don't have the device	I don’t have a mobile phone	I don't have the device	No, i don't have a profile
814	0	0	0	1	1	1	1	NA	1	1	1	1	0	NA	NA	1	1	1	1	1	0	1	1	Centeral Darfur(18)	Mohamed Eltaher	Hafiz	Garsela	109	gabruna	Male	49	Religious school	Married	2	Own	Part time	0	Latrine (without seat)	NA	I don't have the device	I don't Know	I don't have the device	1	I don't have the device	I don't have the device	Make phone calls	I don't have the device	No, i don't have a profile
815	NA	1	1	1	1	1	1	0	0	0	0	0	0	0	0	0	0	0	0	0	0	0	0	Centeral Darfur(18)	Mohamed Eltaher	Hafiz	Garsela	109	alsamcamp	Female	36	No school	Married	3	Own	Not currently employed	0	Latrine (without seat)	NA	I don't have the device	I don't have the device	I don't have the device	I don't have the device	I don't have the device	I don't have the device	I don’t have a mobile phone	I don't have the device	No, i don't have a profile
816	0	0	0	1	1	1	1	0	0	NA	0	1	1	NA	NA	1	1	1	1	1	1	1	1	Centeral Darfur(18)	Mohamed Eltaher	Hafiz	Garsela	110	gabruna	Male	67	No school	Married	2	Own	Full time	0	Latrine (without seat)	NA	I don't have the device	I don't have the device	I don't have the device	I don't have the device	I don't Know	I don't have the device	I don’t have a mobile phone	I don't have the device	No, i don't have a profile
817	NA	1	1	1	1	1	1	0	0	0	0	1	1	0	0	0	0	0	0	0	1	0	1	Centeral Darfur(18)	Mohamed Eltaher	Hafiz	Garsela	110	alslam camp	Female	65	No school	Married	1	Own	Not currently employed	0	Latrine (without seat)	NA	I don't have the device	I don't have the device	I don't have the device	1	I don't have the device	I don't have the device	Make phone calls	I don't have the device	No, i don't have a profile
818	0	0	0	1	1	1	1	NA	NA	NA	NA	1	0	1	1	0	0	1	1	1	0	0	0	Centeral Darfur(18)	RASEL ABDALH	HAFIZ ABDULRHMAN	ZLNGEI	50	ALSLAM CAMP	Male	38	No school	Single	0	Rent	Part time	0	Electricity	NA	I don't have the device	I don't have the device	I don't have the device	I don't have the device	I don't have the device	I don't have the device	Make phone calls	I don't have the device	No, i don't have a profile	NO
819	1	1	1	1	1	1	NA	1	0	0	1	1	0	0	0	0	1	0	NA	0	0	1	NA	Centeral Darfur(18)	Rassail Abdallh Ibrahim	Mona Adam Ishag Mohamd	Zalaengei	90	Alslam Camp	Female	28	Incomplete elementary	Married	5	Rent	Part time	25	No Toilet	NA	I don't Know	I don't Know	I don't Know	I don't Know	I don't Know	I don't Know	I don’t have a mobile phone	I don't Know	No, i don't have a profile
820	0	0	0	1	1	1	1	NA	NA	NA	NA	0	0	0	1	1	0	0	0	1	0	1	0	Centeral Darfur(18)	RASEL ABSALH EBRHIM	HAFIZ ADULRHMAN	ZALNGEI	52	ALSLAM CAMP	Female	33	Religious school	Married	3	Own	Part time	2000	Electricity	NA	don't have the device	I don't have the device	I don't have the device	I don't have the device	I don't have the device	I don't have the device	Make phone calls	I don't have the device	No, i don't have a profile	NO
821	0	0	0	1	1	1	1	NA	NA	NA	NA	1	1	0	1	0	0	1	0	1	1	1	1	Centeral Darfur(18)	RAESEL ABDALH EBRHIM	HAFIZ ABDULRHMAN	ZALNGEI	53	ALSLAM CAMP	Male	32	More than bachelors degree	Married	3	Share with others	Part time	4000	Electricity	NA	I don't have the device	I don't have the device	I don't have the device	I don't have the device	I don't Know	I don't have the device	Make phone calls	I don't have the device	No, i don't have a profile	NO
822	NA	NA	NA	NA	NA	NA	NA	NA	NA	NA	NA	NA	NA	NA	NA	NA	NA	NA	NA	NA	NA	NA	NA	Centeral Darfur(18)	RASEEL ABDALH EBRHIM	HAFIZ ABDULRHMAN	ZALNGEI	54	ALSLam camp	Male	53	Religious school	Married	23	Rent	Not currently employed	1000	Electricity	NA
823	0	0	0	1	1	NA	1	NA	NA	NA	NA	0	0	0	0	0	0	NA	NA	0	0	NA	1	Centeral Darfur(18)	Rassil abdall ebrahim	Esra ahamedl esmae	zalngie	178	alsalm\cam	Male	21	Incomplete elementary	Single	0	Share with others	Not currently employed	0	No Toilet	NA	I don't have the device	I don't have the device	I don't have the device	I don't have the device	I don't have the device	I don't have the device	I don’t have a mobile phone	I don't have the device
824	0	0	0	1	1	1	1	0	0	0	1	1	0	1	0	1	1	0	0	1	1	0	1	Centeral Darfur(18)	Raseel abdalh Ebrahim	Hafiz Abdulrhman	zalngei	56	alslam camp	Male	34	Religious school	Single	0	Own	Full time	4000	Piped water into household	NA	I don't have the device	I don't have the device	I don't Know	I don't Know	I don't have the device	I don't have the device	Make phone calls	I don't have the device	No, i don't have a profile	no
825	0	0	0	1	1	1	1	NA	NA	NA	NA	1	1	0	0	0	0	1	0	1	1	0	0	Centeral Darfur(18)	RASEL ABDALH EBRAHIM	HFIZ ABDULRHAMN	ZALNGEI	57	ALSLAM CAMP	Male	43	Complete elementary	Married	8	Own	Part time	0	Electricity	NA	I don't have the device	I don't have the device	I don't have the device	I don't have the device	I don't have the device	I don't have the device	Make phone calls	I don't have the device	No, i don't have a profile	NO
826	0	0	0	1	1	1	1	1	1	0	0	1	0	NA	NA	1	1	1	1	1	1	0	1	Centeral Darfur(18)	Mohamed Eltaher	Hafiz	Zalnge	191	alslamcamp	Male	45	No school	Married	5	Share with others	Not currently employed	0	Latrine (without seat)	NA	I don't have the device	I don't have the device	I don't have the device	I don't have the device	I don't have the device	I don't have the device	I don’t have a mobile phone	I don't have the device	No, i don't have a profile
827	NA	NA	NA	NA	NA	NA	NA	NA	NA	NA	NA	NA	NA	NA	NA	NA	NA	NA	NA	NA	NA	NA	NA	Centeral Darfur(18)	Rassil abdall ebrahim	Esra ahamed esmael	zalngie	182	alsalm/cam	Female	24	Incomplete elementary	Single	0	Share with others	Not currently employed	0	No Toilet	NA
828	0	0	0	1	NA	NA	NA	NA	NA	NA	NA	NA	NA	NA	NA	NA	NA	NA	NA	0	NA	NA	NA	Centeral Darfur(18)	Rassil abdall eebrahim	esra ahamed esmael	zalngie	183	alsal\camm	Male	21	Incomplete elementary	Single	0	Share with others	Not currently employed	0	No Toilet	NA	I don't have the device	I don't have the device	I don't have the device	I don't have the device	I don't have the device	I don't have the device	I don’t have a mobile phone	I don't have the device	No, i don't have a profile
829	1	1	1	1	0	0	NA	0	0	0	0	0	0	0	0	0	0	0	0	0	0	0	NA	Centeral Darfur(18)	Rassil abdall ebrahim	Esra ahamed esmael	zalngie	184	alsalm\cam	Female	25	Complete elementary	Married	2	Share with others	Not currently employed	600	No Toilet	NA	0	0	0	0	0	0	I don’t have a mobile phone	I don't have the device
830	0	0	0	1	1	1	1	NA	NA	NA	NA	0	0	0	0	0	0	0	0	0	0	0	0	Centeral Darfur(18)	Rassil aball ebrahim	Esra ahamed esmael	garsela	185	gabruna	Male	37	Complete elementary	Married	4	Own	Part time	800	Electricity;Piped water into household	NA	1	1	0	3	0	0	Make phone calls	I don't have the device	No, i don't have a profile
831	NA	1	1	1	1	0	NA	0	0	0	0	0	0	0	0	0	0	0	0	0	0	0	NA	Centeral Darfur(18)	Rassil abdall ebrahim	Esmaisra ahamed e	garseal	186	gabruna	Male	32	Complete elementary	Married	2	Own	Full time	1000	Electricity;Piped water into household	NA	2	1	1	4	0	0	Browse or surf the Internet; Make phone calls;Send text messages	1	Facebook; Whatsapp
832	0	0	0	1	1	1	1	NA	NA	NA	NA	0	0	0	0	0	0	0	0	0	0	0	0	Centeral Darfur(18)	Rassil abdall ebrahim	Esra ahamedesmael	zalngie	187	garsela	Female	29	Incomplete elementary	Married	1	Own	Part time	900	Electricity;Piped water into household	NA	1	0	0	0	0	0	Make phone calls	I don't have the device	No, i don't have a profile
833	0	0	0	1	NA	NA	NA	NA	NA	NA	NA	0	NA	NA	0	0	0	0	0	0	NA	NA	NA	Centeral Darfur(18)	Rassil abdall ebrahim	Esra ahamed esmael	garsela	188	gabruna	Male	26	Complete elementary	Married	1	Share with others	Full time	950	Electricity;Piped water into household	NA	I don't have the device	I don't have the device	I don't have the device	I don't have the device	I don't have the device	I don't have the device		I don't have the device	No, i don't have a profile
834	0	0	0	1	1	NA	NA	NA	NA	NA	NA	0	0	NA	NA	0	0	NA	0	0	0	NA	NA	Centeral Darfur(18)	Rassil abdall ebrahim	Esra ahamed esmael	garsela	189	gabruna	Male	29	Complete elementary	Married	2	Rent	Part time	900		NA	0	0	0	0	0	0	Make phone calls	I don't have the device
835	NA	NA	NA	NA	0	0	0	1	1	0	0	1	0	1	1	1	1	1	1	NA	0	0	0	Centeral Darfur(18)	Rassail Abdallh Ibrahim	Mona Adam Ishag	Zallangia	79	Alslam Camp	Female	55	No school	Married	8	Share with others	Not currently employed	1500	Toilet with seat	NA	I don't Know	I don't Know	I don't Know	I don't Know	I don't Know	I don't Know	I don’t have a mobile phone	I don't Know	No, i don't have a profile
836	NA	0	0	NA	NA	NA	NA	NA	NA	NA	NA	NA	NA	NA	NA	NA	NA	NA	NA	NA	NA	NA	NA	Centeral Darfur(18)	Mohamed Eltaher	Esraa	Zalnge	141	alsalm	Female	30	No school	Married	6	Own	Not currently employed	0	Latrine (without seat)	NA	I don't Know	I don't Know	I don't Know	I don't have the device	I don't Know	I don't Know	I don’t have a mobile phone	I don't Know	No, i don't have a profile
837	NA	0	NA	NA	NA	NA	NA	0	0	0	0	NA	NA	NA	NA	NA	NA	NA	NA	NA	NA	NA	NA	Centeral Darfur(18)	Mohamed Eltaher	Esraa	Zalnge	142	alsalm	Male	28	No school	Married	3	Own	Not currently employed	0	Latrine (without seat)	NA	I don't have the device	I don't have the device	I don't have the device	I don't have the device	I don't have the device	I don't have the device	I don’t have a mobile phone	I don't have the device	No, i don't have a profile
838	0	0	0	1	1	1	1	NA	NA	NA	NA	0	0	1	1	0	0	0	1	1	1	1	1	Centeral Darfur(18)	Rasel Abdalh Ebrhim	Hafiz Abdulrhman	zalngei	71	alslam camp	Female	31	More than bachelors degree	Married	2	Own	Part time	0	Electricity	NA	I don't Know	I don't have the device	I don't have the device	I don't have the device	I don't have the device	I don't have the device	Make phone calls	I don't have the device	No, i don't have a profile	no
839	1	1	1	1	1	1	1	NA	NA	NA	NA	0	0	1	0	0	1	0	0	0	1	0	1	Centeral Darfur(18)	Rassail Abdallh Ibrahim	Mona Adam Ishag Mohamd	Garsla	72	Gabrona	Female	34	Incomplete elementary	Married	5	Rent	Part time	150	Electricity;Piped water into household;Toilet with seat	NA	I don't have the device	I don't have the device	I don't Know	I don't have the device	I don't Know	I don't have the device	Make phone calls	I don't Know	No, i don't have a profile
840	NA	0	1	NA	NA	NA	NA	0	0	0	0	NA	0	NA	NA	0	0	0	0	NA	NA	NA	NA	Centeral Darfur(18)	Mohamed Eltaher	Esraa	Zalnge	145	alsalm	Female	50	No school	Widowed	5	Own	Not currently employed	0	Latrine (without seat)	NA	I don't have the device	I don't have the device	I don't have the device	I don't have the device	I don't have the device	I don't have the device	I don’t have a mobile phone	I don't have the device	No, i don't have a profile
841	0	0	0	NA	NA	NA	1	NA	NA	NA	NA	0	0	NA	NA	0	NA	NA	NA	NA	NA	NA	1	Centeral Darfur(18)	Rassil abdall ebrahim	Esra ahamed esmael	garsela	196	gabaruna	Female	28	Complete elementary	Married	3	Own	Full time	1100	Electricity;Piped water into household	NA	I don't have the device	I don't have the device	I don't have the device	I don't have the device	I don't have the device	I don't have the device	I don’t have a mobile phone	I don't have the device	No, i don't have a profile
842	0	0	0	1	1	1	NA	NA	NA	NA	NA	0	0	0	NA	0	0	0	0	0	0	0	NA	Centeral Darfur(18)	Rassil abdall esmael	Esra ahamed esmaeil	garsela	197	gabruna	Male	32	Complete elementary	Married	3	Own	Full time	0		NA	0	0	0	0	0	0	I don’t have a mobile phone	I don't have the device	No, i don't have a profile
843	0	0	0	1	1	NA	NA	NA	NA	NA	NA	0	0	NA	NA	NA	NA	NA	NA	0	0	NA	NA	Centeral Darfur(18)	Rassil abdall ebrahim	Esra ahamed esmaeal	garsela	198	gbaruna	Female	38	Incomplete elementary	Married	5	Own	Full time	1100		NA	I don't have the device	I don't have the device	I don't have the device	I don't have the device	I don't have the device	I don't have the device	I don’t have a mobile phone	I don't have the device	No, i don't have a profile
844	NA	NA	NA	0	0	0	0	NA	NA	NA	NA	1	1	1	1	1	1	1	1	0	0	0	0	Centeral Darfur(18)	Rassail Abdallh Ibrahim	Mona Adam Ishag	Zallangia	90	Alslam Camp	Male	40	No school	Married	6	Share with others	Not currently employed	300	Toilet with seat	NA	I don't Know	I don't Know	I don't Know	I don't Know	I don't Know	I don't Know	I don’t have a mobile phone	I don't Know	No, i don't have a profile
845	0	1	1	1	0	1	1	1	1	NA	NA	1	1	NA	0	1	1	NA	NA	0	0	0	0	Centeral Darfur(18)	Mohamed Eltaher	Esraa	Zalnge	149	alslamcamp	Female	55	Complete High School	Married	6	Own	Not currently employed	0	Latrine (without seat)	NA	I don't Know	I don't have the device	I don't have the device	I don't have the device	I don't have the device	I don't have the device	I don’t have a mobile phone	I don't have the device	No, i don't have a profile
846	0	0	1	0	1	0	1	0	0	1	0	1	NA	NA	NA	NA	0	1	NA	0	1	0	0	Centeral Darfur(18)	Mohamed Eltaher	Esraa	Zalnge	150	alslamcampp	Female	37	No school	Married	6	Share with others	Not currently employed	0	Latrine (without seat)	NA	I don't have the device	I don't have the device	I don't have the device	I don't have the device	I don't have the device	I don't have the device	I don’t have a mobile phone	I don't have the device	No, i don't have a profile
847	1	1	1	1	0	1	1	0	0	0	0	1	0	0	0	0	0	0	0	0	0	0	0	Centeral Darfur(18)	Mohamed Eltaher	Esraa	Zalnge	171	alsalam	Female	40	No school	Married	3	Own	Not currently employed	0	Latrine (without seat)	NA	I don't have the device	I don't have the device	I don't have the device	I don't have the device	I don't have the device	I don't have the device	I don’t have a mobile phone	I don't have the device	No, i don't have a profile
848	1	1	1	1	1	1	1	1	0	NA	0	1	0	0	0	0	1	0	0	0	0	0	0	Centeral Darfur(18)	Mohamed Eltaher	Esraa	Zalnge	172	alsalme	Female	46	No school	Married	5	Own	Not currently employed	0	Latrine (without seat)	NA	I don't have the device	I don't have the device	I don't have the device	I don't have the device	I don't have the device	I don't have the device	I don’t have a mobile phone	I don't have the device	No, i don't have a profile
849	1	1	1	1	1	0	0	0	0	0	0	1	0	0	0	0	1	0	NA	0	0	0	0	Centeral Darfur(18)	Mohamed Eltaher	Esraa	Zalnge	173	alsalm	Male	25	Incomplete elementary	Single	0	Own	Not currently employed	0	Latrine (without seat)	NA	I don't have the device	I don't have the device	I don't have the device	I don't have the device	I don't have the device	I don't have the device	I don’t have a mobile phone	I don't have the device	No, i don't have a profile
850	0	0	0	NA	0	0	0	NA	NA	NA	NA	0	0	0	0	0	0	1	0	NA	0	0	0	Centeral Darfur(18)	Rassail abdalla ebrahim	Esra ahamed esmail	zallangia	57	alslma/camp	Male	34	Incomplete elementary	Married	3	Share with others	Part time	0	No Toilet	NA	I don't have the device	I don't have the device	I don't have the device	I don't have the device	I don't have the device	I don't have the device	I don’t have a mobile phone	I don't have the device	No, i don't have a profile
851	0	0	0	NA	NA	1	1	NA	NA	NA	NA	NA	0	0	0	0	0	0	0	NA	NA	0	0	Centeral Darfur(18)	Rassil abdalla brahim	esra`ahamed esmail	zallangia	58	alslma\camp	Male	24	Incomplete elementary	Single		Share with others	Not currently employed	0	No Toilet	NA	I don't have the device	I don't have the device	I don't have the device	I don't have the device	I don't have the device	I don't have the device	I don’t have a mobile phone		No, i don't have a profile
852	0	0	0	1	0	0	NA	NA	NA	NA	NA	0	0	0	0	0	0	0	0	0	0	0	NA	Centeral Darfur(18)	Rassil abdalla ebrahim	Esra ahamed esmail	zallangia	59	alslam\camp	Female	35	Incomplete elementary	Married	3	Share with others	Part time	900	No Toilet	NA	I don't have the device	I don't have the device	I don't have the device	I don't have the device	I don't have the device	I don't have the device	I don’t have a mobile phone	I don't have the device	No, i don't have a profile
853	0	0	0	NA	NA	NA	1	NA	NA	NA	NA	0	0	NA	NA	NA	NA	NA	NA	NA	NA	NA	0	Centeral Darfur(18)	Rassilabdall ebrahim	Esra ahamed esmael	garsela	209	gabruna	Male	23	No school	Single	0	Own	Full time	0	Electricity;Piped water into household	NA	I don't have the device	I don't have the device	I don't have the device	I don't have the device	I don't have the device	I don't have the device	I don’t have a mobile phone	I don't have the device	No, i don't have a profile
854	0	0	0	1	NA	NA	NA	NA	NA	NA	NA	0	NA	NA	NA	0	0	NA	NA	0	NA	NA	NA	Centeral Darfur(18)	Rassil abdall ebrahim	Esra ahamed esmail	garsela	210	gabruna	Male	28	Complete elementary	Separated	3	Own	Full time	900	Electricity;Piped water into household	NA	I don't Know	I don't Know	I don't Know	I don't Know	I don't Know	I don't Know	I don’t have a mobile phone	I don't Know	No, i don't have a profile
855	0	0	0	1	1	1	1	0	0	0	0	0	0	0	0	1	0	0	1	0	1	0	0	Centeral Darfur(18)	Rassil abdall ebrahim	Esra ahamed Ismael	zalnige	211	alsalam\came	Male	32	No school	Married	4	Share with others	Part time	700	No Toilet	NA	I don't have the device	I don't have the device	I don't have the device	I don't have the device	I don't have the device	I don't have the device	I don’t have a mobile phone	I don't have the device	No, i don't have a profile
856	0	0	0	0	0	0	NA	NA	NA	NA	NA	0	0	0	0	0	0	0	0	0	0	0	NA	Centeral Darfur(18)	Rassil abdalla ebrahim	Esra ahamed esmail	zallangia	63	alsalam/camp	Female	43	No school	Married	6	Share with others	Part time	600	No Toilet	NA	I don't have the device	I don't have the device	I don't have the device	I don't have the device	I don't have the device	I don't have the device	I don’t have a mobile phone	I don't have the device	No, i don't have a profile
857	1	1	0	NA	NA	NA	NA	0	0	0	0	NA	NA	NA	NA	0	0	0	0	NA	NA	NA	NA	Centeral Darfur(18)	Mohamed Eltaher	Esraa	Zalnge	182	alsalm	Male	25	Incomplete elementary	Single	0	Own	Not currently employed	0	Latrine (without seat)	NA	I don't have the device	I don't have the device	I don't have the device	I don't have the device	I don't have the device	I don't have the device	I don’t have a mobile phone	I don't have the device	No, i don't have a profile
858	0	0	0	NA	NA	NA	NA	0	0	0	0	0	NA	0	0	1	0	1	1	NA	NA	NA	NA	Centeral Darfur(18)	Mohamed Eltaher	Esraa	Zalnge	183	alsalm	Female	42	No school	Married	6	Own	Not currently employed	0	Latrine (without seat)	NA	I don't have the device	I don't have the device	I don't have the device	I don't have the device	I don't have the device	I don't have the device	I don’t have a mobile phone	I don't have the device	No, i don't have a profile
859	0	0	0	1	1	1	1	0	0	0	0	0	0	NA	NA	0	0	1	0	0	0	0	0	Centeral Darfur(18)	Mohamed Eltaher	Esraa	Zalnge	184	alsalm	Male	36	No school	Married	5	Own	Not currently employed	0	Latrine (without seat)	NA	I don't have the device	I don't have the device	I don't have the device	I don't have the device	I don't have the device	I don't have the device	I don’t have a mobile phone	I don't have the device	No, i don't have a profile
860	0	0	0	0	0	0	0	NA	NA	NA	NA	0	0	0	0	0	0	0	0	0	0	0	0	Centeral Darfur(18)	Rassil abdalla ebrahim	Esra ahamed esmail	zallangia	67	alslam\camp	Female	24	Incomplete elementary	Married	0	Share with others	Not currently employed	0	No Toilet	NA	I don't have the device	I don't have the device	I don't have the device	I don't have the device	I don't have the device	I don't have the device	I don’t have a mobile phone	I don't have the device	No, i don't have a profile
861	0	0	0	1	1	1	1	0	0	0	0	0	0	0	0	0	0	0	0	0	0	0	0	Centeral Darfur(18)	Mohamed Eltaher	Esraa	Zalnge	186	alsalm	Male	41	No school	Married	6	Own	Not currently employed	0	Latrine (without seat)	NA	I don't have the device	I don't have the device	I don't have the device	I don't have the device	I don't have the device	I don't have the device	I don’t have a mobile phone	I don't have the device	No, i don't have a profile
862	1	1	1	1	1	1	1	0	0	0	0	0	0	0	0	0	1	0	1	1	0	0	0	Centeral Darfur(18)	Mohamed Eltaher	Esraa	Zalnge	187	alsalam	Male	41	No school	Married	6	Own	Not currently employed	0	Latrine (without seat)	NA	I don't have the device	I don't have the device	I don't have the device	I don't have the device	I don't have the device	I don't have the device	I don’t have a mobile phone	I don't have the device	No, i don't have a profile
863	0	0	0	1	1	1	NA	0	0	0	0	0	0	0	0	0	0	0	0	0	0	0	NA	Centeral Darfur(18)	Mohamed Eltaher	Esraa	Zalnge	188	alsalm	Male	36	No school	Married	6	Own	Not currently employed	0	Latrine (without seat)	NA	I don't have the device	I don't have the device	I don't have the device	I don't have the device	I don't have the device	I don't have the device	I don’t have a mobile phone	I don't have the device	No, i don't have a profile
864	0	0	0	NA	NA	NA	NA	0	0	0	0	NA	NA	NA	NA	NA	NA	NA	NA	NA	NA	NA	NA	Centeral Darfur(18)	Mohamed Eltaher	Esraa	Zalnge	189	alsalm	Male	35	No school	Married	4	Own	Not currently employed	0	Latrine (without seat)	NA	I don't have the device	I don't have the device	I don't have the device	I don't have the device	I don't have the device	I don't have the device	I don’t have a mobile phone	I don't have the device	No, i don't have a profile
865	0	0	0	NA	NA	NA	NA	0	0	0	0	0	NA	NA	NA	0	0	0	0	NA	NA	NA	NA	Centeral Darfur(18)	Mohamed Eltaher	Esraa	Zalnge	190	alsalm	Female	43	No school	Married	6	Own	Not currently employed	0	Latrine (without seat)	NA	I don't have the device	I don't have the device	I don't have the device	I don't have the device	I don't have the device	I don't have the device	I don’t have a mobile phone	I don't have the device	No, i don't have a profile
866	0	0	0	1	1	1	1	0	0	0	0	0	NA	NA	NA	0	0	0	0	0	0	0	0	Centeral Darfur(18)	Mohamed Eltaher	Esraa	Zalnge	220	alsalm	Male	34	No school	Married	4	Own	Not currently employed	0	Latrine (without seat)	NA	I don't have the device	I don't have the device	I don't have the device	I don't have the device	I don't have the device	I don't have the device	I don’t have a mobile phone	I don't have the device	No, i don't have a profile
867	0	0	0	1	1	1	1	1	0	NA	NA	1	1	1	1	1	1	1	1	1	1	1	1	Centeral Darfur(18)	Mohamed Eltaher	Esraa	Zalnge	231	alslamcamp	Female	56	Religious school	Married	5	Rent	Not currently employed	0	Latrine (without seat)	NA	I don't Know	I don't Know	I don't have the device	I don't have the device	I don't have the device	I don't have the device	I don’t have a mobile phone	I don't have the device	No, i don't have a profile
868	1	1	1	0	1	0	0	0	0	0	1	1	1	1	1	1	1	1	1	0	0	0	0	Centeral Darfur(18)	Mohamed Eltaher	Esraa	Zalnge	132	alsalam	Female	32	No school	Married	8	Own	Not currently employed	0	Latrine (without seat)	NA	I don't Know	I don't Know	I don't Know	I don't have the device	I don't Know	I don't Know	I don’t have a mobile phone	I don't Know	No, i don't have a profile
869	0	0	0	0	1	1	1	1	0	0	NA	1	0	0	0	0	0	0	NA	0	0	0	0	Centeral Darfur(18)	Mohamed Eltaher	Esraa	Zalnge	233	ALSLAMCAMP	Male	55	Religious school	Married	7	Share with others	Not currently employed	0	Latrine (without seat)	NA	I don't have the device	I don't have the device	I don't have the device	I don't have the device	I don't have the device	I don't have the device	I don’t have a mobile phone	I don't Know	No, i don't have a profile
870	0	0	0	1	1	1	1	0	1	NA	NA	1	1	NA	NA	1	1	1	1	1	1	1	1	Centeral Darfur(18)	Mohamed Eltaher	Esraa	Zalnge	234	ALSLAM	Male	56	Religious school	Married	0	Share with others	Not currently employed	0	Latrine (without seat)	NA	I don't have the device	I don't have the device	I don't have the device	I don't have the device	I don't have the device	I don't have the device	I don’t have a mobile phone	I don't have the device	No, i don't have a profile
871	1	NA	1	0	0	0	0	0	0	0	0	1	1	1	0	0	0	0	0	0	0	0	0	Centeral Darfur(18)	Mohamed Eltaher	Esraa	Zalnge	135	alsalm	Female	45	No school	Married	8	Own	Not currently employed	0	Latrine (without seat)	NA	I don't Know	I don't Know	I don't Know	I don't have the device	I don't Know	I don't Know	I don’t have a mobile phone	I don't Know	No, i don't have a profile
872	1	1	1	NA	1	1	1	0	0	0	0	NA	0	0	0	NA	NA	NA	NA	NA	0	0	0	Centeral Darfur(18)	Mohamed Eltaher	Esraa	Zalnge	136	alsalam	Female	60	No school	Married	2	Own	Not currently employed	0	Latrine (without seat)	NA	I don't Know	I don't Know	I don't Know	I don't have the device	I don't Know	I don't Know	I don’t have a mobile phone	I don't Know	No, i don't have a profile
873	1	0	0	1	1	1	1	NA	NA	1	1	1	1	1	1	1	0	1	0	0	0	0	1	Centeral Darfur(18)	Mohamed Eltaher	Esraa	Zalnge	237	ALSLAM	Male	24	Religious school	Separated	5	Share with others	Not currently employed	0	Latrine (without seat)	NA	I don't have the device	I don't Know	I don't Know	I don't have the device	I don't have the device	I don't have the device	I don’t have a mobile phone	I don't have the device	No, i don't have a profile
874	0	0	0	1	0	0	0	0	1	0	0	1	0	0	1	0	0	0	0	1	0	0	0	Centeral Darfur(18)	Mohamed Eltaher	Esraa	Zalnge	238	ALSLAMCAMP	Female	45	Religious school	Married	6	Share with others	Not currently employed	0	Toilet with seat	NA	I don't have the device	I don't have the device	I don't have the device	I don't have the device	I don't have the device	I don't have the device	I don’t have a mobile phone	I don't have the device	No, i don't have a profile
875	0	1	1	1	0	1	1	0	1	0	1	1	1	0	NA	1	1	0	0	0	0	0	0	Centeral Darfur(18)	Mohamed Eltaher	Esraa	Zalnge	239	ALSLAMCAMP	Male	47	Incomplete university (bachelors degree)	Married	7	Share with others	Not currently employed	0	Latrine (without seat)	NA	I don't have the device	I don't have the device	I don't have the device	1	I don't have the device	I don't have the device	Make phone calls;Send text messages	I don't have the device	No, i don't have a profile
876	1	1	1	1	1	1	1	1	0	0	NA	1	0	NA	NA	1	0	1	1	0	1	1	1	Centeral Darfur(18)	Mohamed Eltaher	Esraa	Zalnge	240	ALSLAMCAMP	Female	38	Religious school	Married	0	Rent	Part time	0	Latrine (without seat)	NA	I don't have the device	I don't have the device	I don't have the device	I don't Know	I don't Know	I don't Know	I don’t have a mobile phone	I don't have the device	No, i don't have a profile
877	0	0	0	1	1	1	NA	1	1	1	0	0	1	1	1	1	1	1	1	1	1	1	NA	Centeral Darfur(18)	Rasseil Abdall	Hafiz Abdulrhman Edreis	Garsela	124	gabruna	Male	20	No school	Single	0	Share with others	Not currently employed	0	No Toilet	NA	I don't have the device	I don't have the device	I don't have the device	I don't have the device	I don't Know	I don't Know	Make phone calls	I don't Know	Other	no
878	0	0	0	1	1	1	1	1	1	0	1	1	0	0	0	1	1	1	1	1	0	1	1	Centeral Darfur(18)	Rassail Abdallha	Hafiz Abdulrhman	zalngei	5	Alslam cam	Female	20	No school	Single	0	Share with others	Not currently employed	0	Piped water into household	NA	I don't have the device	I don't have the device	I don't have the device	I don't have the device	I don't have the device	I don't have the device	Make phone calls	I don't have the device	No, i don't have a profile	no
879	0	1	1	1	1	1	1	1	1	NA	0	0	0	0	0	1	0	0	1	1	1	1	1	Centeral Darfur(18)	Mohamed Eltaher	Esraa	Zalnge	243	ALSLAmcamp	Male	48	No school	Married	3	Own	Not currently employed	0	Latrine (without seat)	NA	I don't Know	I don't have the device	I don't have the device	Refused	Refused	I don't Know	I don’t have a mobile phone	I don't Know	No, i don't have a profile
880	0	0	0	1	1	1	1	1	1	0	0	1	1	1	1	NA	NA	0	0	1	1	1	1	Centeral Darfur(18)	Mohamed Eltaher	Hafiz	Garsela	50	garsila	Male	53	Religious school	Married	2	Rent	Part time	0	Electricity;Latrine (without seat);Piped water into household	NA	Refused	2	I don't have the device	2	I don't have the device	I don't have the device	Make phone calls;Send text messages	I don't have the device	No, i don't have a profile
881	0	0	0	0	0	0	0	NA	NA	NA	NA	NA	0	0	0	0	0	NA	0	0	0	0	0	Centeral Darfur(18)	Mohamed Eltaher	Hafiz	Garsela	51	gabruna	Male	45	Religious school	Married	5	Own	Part time	0	Latrine (without seat)	NA	I don't have the device	I don't have the device	I don't have the device	2	I don't have the device	I don't have the device	Make phone calls	I don't have the device	No, i don't have a profile
882	0	0	0	1	1	0	1	NA	NA	NA	NA	0	1	0	0	1	0	1	0	0	0	0	0	Centeral Darfur(18)	Mohamed Eltaher	Hafiz	Garsela	53	gabruna	Male	45	Complete High School	Married	4	Rent	Not currently employed	0	Latrine (without seat)	NA	I don't have the device	2	I don't have the device	2	I don't have the device	I don't have the device	Make phone calls	I don't have the device	No, i don't have a profile
883	0	0	0	0	NA	NA	NA	NA	NA	NA	NA	NA	NA	NA	NA	NA	NA	NA	NA	0	NA	NA	NA	Centeral Darfur(18)	Mohamed Eltaher	Hafiz	Garsela	54	gabruna	Male	25	Incomplete university (bachelors degree)	Single	0	Share with others	Part time	0	Latrine (without seat)	NA	I don't have the device	I don't have the device	I don't have the device	2	I don't have the device	I don't have the device	Make phone calls	I don't have the device	No, i don't have a profile
884	0	0	0	NA	NA	NA	NA	0	0	NA	NA	NA	NA	NA	NA	NA	NA	NA	NA	NA	NA	NA	NA	Centeral Darfur(18)	Mohamed Eltaher	Hafiz	Garsela	55	gabruna	Male	34	Complete elementary	Single	0	Share with others	Not currently employed	0	No Toilet	NA	I don't have the device	I don't have the device	I don't have the device	2	I don't have the device	I don't have the device	Make phone calls	I don't have the device	No, i don't have a profile
885	0	0	0	NA	NA	NA	NA	NA	NA	NA	NA	1	1	1	0	1	1	0	1	NA	NA	NA	NA	Centeral Darfur(18)	Mohamed Eltaher	Hafiz	Garsela	56	gabruna	Male	53	Religious school	Married	5	Share with others	Not currently employed	0	No Toilet	NA	I don't have the device	I don't have the device	I don't have the device	2	I don't have the device	I don't have the device	Make phone calls	I don't have the device	No, i don't have a profile
886	0	0	0	1	1	1	1	NA	NA	NA	NA	NA	0	0	0	1	1	0	0	0	0	0	0	Centeral Darfur(18)	Mohamed Eltaher	Hafiz	Garsela	57	gabruna	Male	54	Religious school	Single	0	Share with others	Not currently employed	0	No Toilet	NA	I don't have the device	I don't have the device	I don't have the device	I don't have the device	I don't have the device	I don't have the device	I don’t have a mobile phone	I don't have the device	No, i don't have a profile
887	0	0	0	NA	NA	NA	NA	NA	NA	NA	NA	NA	NA	NA	NA	NA	NA	NA	NA	NA	NA	NA	NA	Centeral Darfur(18)	Mohamed Eltaher	Hafiz	Garsela	58	gabruna	Male	33	Incomplete elementary	Married	3	Rent	Part time	0	Latrine (without seat)	NA	I don't have the device	I don't have the device	I don't have the device	2	I don't have the device	I don't have the device	Make phone calls	I don't Know	No, i don't have a profile
888	0	0	0	NA	NA	NA	NA	NA	NA	NA	NA	NA	NA	NA	NA	NA	NA	NA	NA	NA	NA	NA	NA	Centeral Darfur(18)	Mohamed Eltaher	Hafiz	Garsela	59	gabruna	Male	27	Incomplete elementary	Married	2	Own	Not currently employed	0	No Toilet	NA	I don't have the device	I don't Know	I don't have the device	2	I don't have the device	I don't have the device	Make phone calls	I don't have the device	No, i don't have a profile
889	0	0	0	1	1	0	1	1	1	1	0	0	0	0	1	1	1	0	1	1	1	0	1	Centeral Darfur(18)	Rasseil Abdulla Ebrhim	Hafiz Abdulrhman	garsela	136	gabruna	Female	47	No school	Married	20	Own	Not currently employed	150	Piped water into household	NA	I don't have the device	I don't Know	I don't Know	I don't have the device	I don't have the device	I don't Know	Make phone calls	I don't have the device	No, i don't have a profile	no
890	0	0	0	1	1	1	1	0	1	1	1	1	1	1	1	1	0	1	1	1	1	1	1	Centeral Darfur(18)	Rasseil Abdalla Ebrahim	Hafiz Abdulrhman	garsela	137	gabruna	Female	28	Incomplete elementary	Single	3	Share with others	Part time	800	Electricity;Toilet with seat	NA	I don't have the device	I don't have the device	I don't have the device	I don't have the device	I don't have the device	I don't have the device	Make phone calls	I don't have the device	No, i don't have a profile	no
891	0	0	0	1	1	1	1	0	0	0	1	1	0	0	0	0	1	1	1	1	1	0	0	Centeral Darfur(18)	Rasseil Abdalla Ebrhim	Hafiz abdulrhman	garsela	138	gabruna	Female	33	No school	Married	3	Share with others	Not currently employed	0	Piped water into household	NA	I don't have the device	I don't have the device	I don't have the device	I don't have the device	I don't have the device	I don't have the device	Make phone calls	I don't have the device	No, i don't have a profile	no
892	0	0	0	1	1	1	1	1	1	1	0	0	1	1	0	0	1	0	1	1	1	1	1	Centeral Darfur(18)	Rasseil Abdalla Ebrahim	Hafiz Abdulrhman	garsela	139	gabruna	Female	38	Incomplete elementary	Single	0	Own	Not currently employed	0	Electricity	NA	I don't have the device	I don't have the device	I don't have the device	I don't have the device	I don't have the device	I don't have the device	Make phone calls	I don't have the device	No, i don't have a profile	no
893	0	0	0	1	1	1	1	1	1	0	0	0	1	0	0	1	0	1	1	1	1	1	1	Centeral Darfur(18)	Mohamed Eltaher	Hafiz	Garsela	64	gabruna	Male	39	Religious school	Married	9	Share with others	Not currently employed	0	Latrine (without seat)	NA	I don't have the device	I don't have the device	I don't have the device	2	I don't have the device	I don't have the device	Make phone calls	I don't have the device	No, i don't have a profile
894	0	0	0	1	1	1	1	1	1	1	1	1	1	NA	0	1	1	1	1	1	1	1	1	Centeral Darfur(18)	Mohamed Eltaher	Hafiz	Garsela	65	gabruna	Male	28	No school	Single	0	Share with others	Not currently employed	0	No Toilet	NA	I don't have the device	I don't have the device	I don't have the device	2	I don't have the device	I don't have the device	Make phone calls	I don't have the device	No, i don't have a profile
895	0	0	0	1	1	1	1	NA	NA	0	0	0	0	0	0	0	0	0	0	0	0	0	0	Centeral Darfur(18)	Mohamed Eltaher	Hafiz	Garsela	66	gabruna	Male	43	Religious school	Married	9	Own	Part time	0	Electricity;Latrine (without seat)	NA	I don't have the device	I don't have the device	I don't have the device	2	I don't Know	I don't have the device	Make phone calls	I don't have the device	No, i don't have a profile
896	0	1	0	1	1	1	1	1	0	NA	NA	1	1	NA	NA	1	1	1	1	1	1	1	1	Centeral Darfur(18)	Mohamed Eltaher	Hafiz	Garsela	67	gabruna	Male	38	Incomplete university (bachelors degree)	Married	3	Rent	Part time	0	Latrine (without seat)	NA	2	2	I don't have the device	2	I don't have the device	I don't have the device	Make phone calls	I don't have the device	No, i don't have a profile
897	NA	0	0	1	0	0	0	NA	NA	NA	NA	NA	0	0	0	0	NA	0	1	1	0	0	0	Centeral Darfur(18)	Rassil abdalla ebrahim	Esra ahamed esmail	garsela	144	gabaruna	Male	55	Incomplete high school	Married	6	Own	Part time	3000	Electricity;No Toilet	NA	I don't have the device	I don't have the device	I don't have the device	I don't have the device	I don't have the device	I don't have the device	I don’t have a mobile phone	I don't have the device	No, i don't have a profile
898	NA	NA	NA	0	0	0	0	1	0	1	1	0	1	1	1	1	0	1	0	0	0	0	0	Centeral Darfur(18)	Rassil abdalla ebrahim	Esra ahamed esmail	garsela	145	gabaruna	Male	60	Incomplete high school	Married	21	Rent	Part time	1900	Electricity;No Toilet	NA	I don't Know	I don't Know	I don't Know	3	I don't Know	I don't Know	Make phone calls	I don't Know	No, i don't have a profile
899	1	1	1	0	0	0	0	0	0	1	0	0	1	0	1	1	0	0	1	0	0	0	0	Centeral Darfur(18)	Rassil abdalla ebrahim	Esra ahamed esmail	garsela	146	gabaruna	Female	34	Complete elementary	Married	1	Own	Full time	1200	Electricity;No Toilet	NA	0	0	0	0	0	0	I don’t have a mobile phone	0	No, i don't have a profile
900	0	0	0	1	1	1	1	NA	NA	NA	NA	0	1	1	1	1	1	0	1	1	0	0	1	Centeral Darfur(18)	RASEL ABDALH EBRAHIM	HAFIZ ABDULRHMAN	ZALNGEI	11	ALSLAM CAMP	Female	42	Religious school	Married	5	Own	Part time	1000	Electricity	NA	I don't have the device	I don't have the device	I don't Know	I don't have the device	I don't Know	I don't have the device	Make phone calls	I don't have the device	No, i don't have a profile	NO
901	0	0	0	1	1	1	1	NA	NA	NA	NA	1	1	1	1	1	1	1	0	1	1	0	1	Centeral Darfur(18)	RASEL ABDALA	Hafiz Abdulrhman	ZALANGEI	12	ALSLAM CAMP	Female	30	Incomplete university (bachelors degree)	Single	0	Share with others	Part time	20000	Electricity	NA	I don't have the device	I don't have the device	I don't have the device	I don't have the device	I don't have the device	I don't have the device	Make phone calls	I don't have the device	No, i don't have a profile	NO
902	0	0	0	1	1	1	1	1	1	1	1	1	1	1	0	0	1	0	1	1	1	1	1	Centeral Darfur(18)	Rasel Abdalla Ebrahim	Hafiz Abdulrhman	garssela	13	Garssel	Female	43	Incomplete elementary	Single	0	Rent	Part time	900	Toilet with seat	NA	I don't Know	I don't have the device		I don't have the device	I don't have the device	I don't have the device	Make phone calls	I don't have the device	No, i don't have a profile	no
903	0	0	0	1	1	1	1	0	1	1	0	1	0	0	0	1	1	1	1	1	0	0	0	Centeral Darfur(18)	Rassaela Abdallh	Hafiz Abdulrhman	Garsela	14	gaabruna	Female	34	Incomplete elementary	Single	0	Rent	Not currently employed	0	Electricity	NA	I don't have the device	I don't have the device	I don't have the device	I don't have the device	I don't have the device	I don't have the device	Make phone calls	I don't have the device	No, i don't have a profile	no
904	0	0	0	1	0	1	1	NA	NA	NA	NA	0	1	1	0	0	1	0	1	0	0	1	0	Centeral Darfur(18)	Rassael Abdalla Ebrahim	Hafiz Abdulrhman	garssela	15	Gabruna	Female	58	No school	Married	0	Own	Part time	0	Piped water into household	NA	I don't Know	I don't have the device	I don't have the device	I don't have the device	I don't have the device	I don't have the device	Make phone calls	I don't Know	No, i don't have a profile	no
905	0	0	0	1	0	1	1	NA	0	0	1	1	1	1	1	1	1	1	1	0	0	0	0	Centeral Darfur(18)	Rassael Abdalh Ebrahim	Hafiz Abdulrhman Idrees	Garseela	16	Gbruna	Male	32	Complete elementary	Married	1	Own	Full time	2000	Toilet with seat	NA	I don't have the device	I don't have the device	I don't have the device	I don't have the device	I don't have the device	I don't have the device	Make phone calls	I don't Know	No, i don't have a profile	no
906	0	0	0	1	1	1	1	1	0	0	1	1	1	1	1	1	0	1	1	1	0	0	0	Centeral Darfur(18)	Rassail Abdallh	Hafiz Abdulrhamn	zalngei	30	Alslam	Male	34	Complete university (bachelor’s degree)	Married	5	Own	Part time	0	Electricity	NA	I don't have the device	I don't have the device	I don't Know	I don't have the device	I don't have the device	I don't have the device	Make phone calls	I don't have the device	No, i don't have a profile	no
907	0	0	0	NA	NA	NA	NA	1	1	1	1	NA	NA	NA	NA	NA	NA	NA	NA	NA	NA	NA	NA	Centeral Darfur(18)	Rassal Abdall Ebrahim	Hafiz Abdulrhman Idress	garseela	18	garsela	Male	43	No school	Married	3	Rent	Part time	2000	Piped water into household	NA	I don't have the device	I don't have the device	I don't have the device	I don't have the device	I don't have the device	I don't have the device	Make phone calls	I don't have the device	No, i don't have a profile	no
908	0	0	0	NA	NA	NA	NA	1	1	1	1	NA	NA	NA	NA	NA	NA	NA	NA	NA	NA	NA	NA	Centeral Darfur(18)	Rassel Abdalla Ebrhim	Hafiz Abul rhman	Garssela	19	gabruna	Male	43	No school	Married	5	Rent	Part time	1000	Electricity	NA	I don't have the device	I don't have the device	I don't have the device	I don't have the device	I don't have the device	I don't have the device	Make phone calls	I don't have the device	No, i don't have a profile	no
909	0	0	1	1	1	1	1	1	1	0	0	1	0	0	0	1	1	1	1	0	0	0	0	Centeral Darfur(18)	Mohamed Eltaher	Hafiz	Garsela	103	gabruna	Male	59	Religious school	Married	4	Own	Full time	0	Latrine (without seat)	NA	I don't have the device	Refused	I don't Know	2	I don't Know	I don't have the device	Make phone calls	I don't have the device	No, i don't have a profile
910	1	1	1	0	0	0	0	NA	NA	NA	NA	1	1	1	1	1	1	1	1	0	0	0	0	Centeral Darfur(18)	Rassil abdalla ebrahim	Esra ahamed esmail	garsela	156	gabaruna	Male	35	Complete High School	Married	5	Own	Full time	1500	Electricity;Piped water into household	NA	I don't Know	I don't Know	I don't Know	I don't Know	I don't Know	I don't Know	I don’t have a mobile phone	I don't Know	No, i don't have a profile
911	0	0	0	NA	NA	NA	NA	0	0	0	0	NA	NA	NA	NA	NA	NA	NA	NA	NA	NA	NA	NA	Centeral Darfur(18)	Rassail abdalla ebrahim	Esra ahamed esmail	garsela	157	gabaruna	Male	28	Complete university (bachelor’s degree)	Married	0	Rent	Full time	1500	Electricity;Piped water into household	NA	0	0	0	3	0	0	Make phone calls	0	No, i don't have a profile
912	0	0	0	0	0	0	0	0	0	1	0	1	0	0	0	0	0	0	0	0	0	0	0	Centeral Darfur(18)	Rassil abdalla ebrahim	Esra a ahamed esmail	garsela	158	gabarouna	Female	28	Complete university (bachelor’s degree)	Married	0	Rent	Full time	1500	Electricity;Piped water into household	NA	0	0	0	0	0	0	Make phone calls;Send text messages	3	No, i don't have a profile
913	0	0	0	0	0	0	0	NA	NA	NA	NA	1	1	0	0	1	1	1	1	0	0	0	0	Centeral Darfur(18)	Rassil abdalla ebrahim	Esra ahamed esmail	garsela	159	gabaruna	Female	40	Complete elementary	Married	6	Own	Part time	3000	Piped water into household	NA	I don't Know	I don't Know	I don't Know	I don't Know	I don't Know	I don't Know	I don’t have a mobile phone	I don't have the device	No, i don't have a profile
914	0	0	0	0	0	0	0	1	1	1	1	0	1	1	1	1	0	1	1	0	0	0	0	Centeral Darfur(18)	Rassil abdalla ebrahim	Esra ahamed esmail	garsela	160	gabaruna	Female	25	Incomplete high school	Single	0	Rent	Not currently employed	0	Electricity;No Toilet	NA	I don't Know	I don't Know	I don't Know	0	I don't Know	I don't Know	Make phone calls;Send text messages
915	0	0	0	0	0	0	0	1	1	1	0	1	1	0	1	0	0	1	0	0	0	0	0	Centeral Darfur(18)	Rassil abdallaebrahim	Esra ahamed esmail	garsela	161	gabaruna	Female	45	Complete elementary	Married	4	Own	Part time	1500	Electricity;Piped water into household	NA	I don't have the device	I don't have the device	I don't have the device	3	I don't have the device	I don't have the device	Make phone calls	I don't have the device	No, i don't have a profile
916	0	0	0	0	0	0	0	NA	NA	NA	NA	0	1	1	0	1	1	0	0	0	0	0	0	Centeral Darfur(18)	Rassil abdalla ebrahim	Esra ahamed esmail	garsela	162	gabaruna	Male	47	Incomplete elementary	Married	9	Own	Full time	2000	Electricity;Piped water into household	NA	I don't have the device	I don't have the device	I don't have the device	I don't have the device	I don't have the device	I don't have the device	I don’t have a mobile phone	I don't have the device	No, i don't have a profile
917	0	0	1	1	1	1	1	1	1	NA	0	1	0	0	0	0	1	0	0	0	1	1	1	Centeral Darfur(18)	Mohamed Eltaher	Hafiz	Garsela	118	gabruna	Male	55	Religious school	Married	6	Share with others	Part time	0	Latrine (without seat)	NA	I don't have the device	I don't have the device	I don't have the device	2	I don't have the device	I don't have the device	Make phone calls	I don't have the device	No, i don't have a profile
918	0	0	0	0	0	0	0	NA	NA	NA	NA	0	0	0	1	0	1	0	1	0	0	0	0	Centeral Darfur(18)	Rassil abdalla ebrahim	Esra ahamed esmail	garsela	164	gabaruna	Female	60	No school	Married	5	Own	Full time	2000	Electricity;No Toilet	NA	I don't have the device	I don't have the device	I don't have the device	I don't have the device	I don't have the device	I don't have the device	I don’t have a mobile phone
919	0	0	0	0	0	0	0	NA	NA	NA	NA	0	1	1	1	1	1	0	1	0	0	0	0	Centeral Darfur(18)	Rassil abdalla ebrahim	Esra ahamed esmail	garsela	165	gabaruna	Male	40	No school	Married	10	Own	Full time	1200	Electricity;Piped water into household	NA	0	0	0	3	0	0	Make phone calls	0
920	1	1	NA	0	0	0	0	0	0	0	0	0	0	0	1	1	1	1	1	0	0	0	0	Centeral Darfur(18)	Mohamed Eltaher	Hafiz	Zalnge	125	alslam camp	Female	34	No school	Married	4	Own	Not currently employed	0	Latrine (without seat)	NA	I don't have the device	I don't have the device	I don't have the device	I don't have the device	I don't have the device	I don't have the device	I don’t have a mobile phone	I don't have the device	No, i don't have a profile
921	1	NA	NA	1	1	1	1	0	0	0	0	1	0	NA	NA	0	0	0	0	0	0	0	0	Centeral Darfur(18)	Mohamed Eltaher	Hafiz	Zalnge	126	alslamcamp	Female	54	No school	Married	4	Own	Not currently employed	0	Latrine (without seat)	NA	I don't have the device	I don't have the device	I don't Know	I don't have the device	I don't have the device	I don't Know	I don’t have a mobile phone	I don't have the device	No, i don't have a profile
922	0	0	0	0	0	0	0	NA	NA	NA	NA	0	1	0	0	1	1	1	1	0	0	0	0	Centeral Darfur(18)	Rassil abdalla ebrahim	esra ahamed esmail	garsela	168	gabaruna	Female	70	Complete elementary	Married	9	Own	Full time	1800	Electricity;Piped water into household	NA	0	0	0	1	0	0	Make phone calls
923	0	0	0	NA	1	0	0	NA	NA	NA	NA	0	0	0	NA	0	0	0	0	NA	0	0	0	Centeral Darfur(18)	Rassail abdala ebrhim	Esra ahamed esmail	zallanga	47	alslam/camp	Female	24	No school	Single	0	Share with others	Not currently employed	0	No Toilet	NA	I don't have the device	I don't have the device	I don't have the device	I don't have the device	I don't have the device	I don't have the device	I don’t have a mobile phone	I don't have the device	No, i don't have a profile
924	0	0	0	0	0	0	0	NA	NA	NA	NA	0	1	1	0	0	1	0	1	0	0	0	0	Centeral Darfur(18)	Rassil abdalla ebarahim	Esra ahamed esmail	garsela	170	garbarun	Female	34	Incomplete elementary	Married	4	Own	Full time	2000	Electricity;Piped water into household	NA	1	1	1	I don't have the device	I don't have the device	I don't have the device	I don’t have a mobile phone	I don't have the device	No, i don't have a profile
925	0	0	0	0	0	0	0	NA	NA	NA	NA	1	1	1	1	1	1	1	1	0	0	0	0	Centeral Darfur(18)	Rassil abdalla ebrahim	Esra ahamed esmail	garsela	171	gabaruna	Female	33	Incomplete high school	Married	4	Own	Full time	2000	Electricity;Piped water into household	NA	1	1	0	2	I don't Know	I don't Know	Make phone calls			1
926	0	0	0	0	0	0	0	NA	NA	NA	NA	1	1	1	1	0	0	1	1	0	0	0	0	Centeral Darfur(18)	Rassil abdalla ebrahim	Esra ahamedesmail	garsela	172	gabaruna	Female	40	Complete High School	Married	8	Own	Part time	1500	Electricity;No Toilet	NA	2	1	0	3	0	0	Make phone calls	0	No, i don't have a profile
927	0	0	0	0	0	0	0	NA	NA	NA	NA	1	0	0	0	1	1	1	1	0	0	0	0	Centeral Darfur(18)	Rassil abdalla ebrahim	Esra ahamed esmail	garsela	173	gabaruna	Male	41	No school	Married	4	Own	Part time	920	Electricity;No Toilet	NA	I don't have the device	I don't have the device	I don't have the device	I don't have the device	I don't have the device	I don't have the device	I don’t have a mobile phone	I don't have the device	No, i don't have a profile
928	NA	NA	NA	1	1	0	1	1	0	1	0	0	0	0	1	0	0	0	0	0	1	0	0	Centeral Darfur(18)	Mohamed Eltaher	Hafiz	Zalnge	152	alslam camp	Female	36	No school	Married	6	Own	Not currently employed	0	Latrine (without seat)	NA	I don't have the device	I don't have the device	I don't have the device	I don't have the device	I don't Know	I don't have the device	I don’t have a mobile phone	I don't have the device	No, i don't have a profile
929	NA	NA	NA	1	1	1	1	0	0	0	NA	1	1	0	1	1	1	1	1	1	1	1	1	Centeral Darfur(18)	Mohamed Eltaher	Hafiz	Zalnge	153	alslamcamp	Male	20	No school	Married	2	Own	Not currently employed	0	Latrine (without seat)	NA	I don't have the device	I don't have the device	I don't have the device	I don't have the device	I don't have the device	I don't have the device	I don’t have a mobile phone	I don't have the device	No, i don't have a profile
930	NA	NA	0	1	1	1	1	1	1	1	1	1	NA	1	0	1	1	1	1	1	1	1	1	Centeral Darfur(18)	Mohamed Eltaher	Hafiz	Zalnge	154	alslan camp	Male	40	No school	Married	3	Own	Not currently employed	0	Latrine (without seat)	NA	I don't have the device	I don't have the device	I don't have the device	I don't have the device	I don't have the device	I don't Know	I don’t have a mobile phone	I don't have the device	No, i don't have a profile
931	NA	NA	NA	1	1	1	1	1	0	1	1	1	1	0	1	1	1	1	1	1	1	1	0	Centeral Darfur(18)	Mohamed Eltaher	Hafiz	Zalnge	155	alslamcamp	Male	34	No school	Married	2	Own	Not currently employed	0	Latrine (without seat)	NA	I don't have the device	I don't have the device	I don't have the device	I don't have the device	I don't have the device	I don't have the device	I don’t have a mobile phone	I don't have the device	No, i don't have a profile
932	0	0	0	1	1	1	1	1	1	0	NA	1	0	NA	0	1	1	1	1	1	1	1	1	Centeral Darfur(18)	Mohamed Eltaher	Hafiz	Zalnge	156	alslamcamp	Male	43	No school	Married	2	Own	Not currently employed	0	Latrine (without seat)	NA	I don't have the device	I don't have the device	I don't Know	I don't have the device	I don't have the device	I don't have the device	I don’t have a mobile phone	I don't have the device	No, i don't have a profile
933	0	0	0	0	1	1	1	1	1	NA	NA	1	1	NA	NA	1	1	0	0	0	1	0	0	Centeral Darfur(18)	Mohamed Eltaher	Hafiz	Zalnge	157	zalnge	Male	45	No school	Married	5	Own	Not currently employed	0	Latrine (without seat)	NA	I don't have the device	I don't have the device	I don't have the device	I don't have the device	I don't have the device	I don't have the device	I don’t have a mobile phone	I don't have the device	No, i don't have a profile
934	0	1	0	1	1	1	1	1	1	NA	1	0	0	1	1	1	1	1	1	1	1	1	1	Centeral Darfur(18)	Mohamed Eltaher	Hafiz	Zalnge	158	alslam camp	Male	28	No school	Married	4	Own	Not currently employed	0	Latrine (without seat)	NA	I don't have the device	I don't have the device	I don't have the device	I don't have the device	I don't have the device	I don't have the device	I don’t have a mobile phone	I don't have the device	No, i don't have a profile
935	0	0	0	1	0	1	1	1	1	0	0	1	1	NA	NA	0	1	0	1	0	0	0	1	Centeral Darfur(18)	Mohamed Eltaher	Hafiz	Zalnge	159	alslam	Female	47	No school	Married	9	Own	Not currently employed	0	Latrine (without seat)	NA	I don't have the device	I don't have the device	I don't have the device	I don't have the device	I don't have the device	I don't have the device	I don’t have a mobile phone	I don't have the device	No, i don't have a profile
936	0	0	0	NA	NA	NA	NA	NA	NA	NA	NA	NA	NA	NA	NA	NA	NA	NA	NA	NA	NA	NA	NA	Centeral Darfur(18)	Rassil abdall ebrahim	Esra ahamed esmael	garsela	166	gabruna	Female	48	No school	Separated	5	Own	Not currently employed	900	Electricity	NA	I don't Know	I don't Know	I don't Know	I don't Know	Refused	Refused	I don’t have a mobile phone	I don't Know	No, i don't have a profile
937	0	0	0	NA	NA	NA	NA	NA	NA	NA	NA	NA	NA	NA	NA	NA	NA	NA	NA	NA	NA	NA	NA	Centeral Darfur(18)	Rassil abdall ebrahim	Esra ahamed esmail	zalngie	163	alsalam\cam	Male	24	Incomplete elementary	Single	0	Share with others	Not currently employed	0	No Toilet	NA	0	o	0	0	0	0	I don’t have a mobile phone	0	No, i don't have a profile
938	0	0	1	1	1	1	1	1	0	NA	0	1	1	0	0	1	0	1	1	1	1	1	1	Centeral Darfur(18)	Mohamed Eltaher	Hafiz	Zalnge	162	alslamcamp	Male	70	No school	Married	8	Own	Not currently employed	0	Piped water into household	NA	I don't have the device	I don't have the device	I don't have the device	I don't have the device	I don't have the device	I don't have the device	I don’t have a mobile phone	I don't have the device	No, i don't have a profile
939	0	1	0	1	1	1	1	1	1	1	1	0	1	NA	NA	1	1	1	1	1	1	1	1	Centeral Darfur(18)	Mohamed Eltaher	Hafiz	Zalnge	163	alslamcamp	Male	59	Religious school	Married	8	Own	Not currently employed	0	Latrine (without seat)	NA	I don't have the device	I don't have the device	I don't have the device	I don't have the device	I don't have the device	I don't have the device	I don’t have a mobile phone	I don't have the device	No, i don't have a profile
940	0	0	1	1	1	1	1	1	1	NA	NA	1	1	NA	NA	1	1	1	0	1	1	1	1	Centeral Darfur(18)	Mohamed Eltaher	Hafiz	Zalnge	164	alslam camp	Female	55	Religious school	Married	2	Own	Not currently employed	0	Latrine (without seat)	NA	I don't have the device	I don't have the device	I don't have the device	I don't have the device	I don't have the device	I don't have the device	I don’t have a mobile phone	I don't have the device	Facebook; Instagram; Myspace; Twitter; Viber; Whatsapp;No, i don't have a profile;Other
941	1	NA	1	1	1	1	1	1	0	NA	0	1	1	NA	0	1	1	1	1	1	0	1	1	Centeral Darfur(18)	Mohamed Eltaher	Hafiz	Zalnge	165	alslamcamp	Female	50	Religious school	Married	1	Share with others	Not currently employed	0	Latrine (without seat)	NA	I don't have the device	I don't have the device	I don't have the device	I don't have the device	I don't have the device	I don't have the device	I don’t have a mobile phone	I don't have the device	No, i don't have a profile
942	0	0	1	1	1	1	1	1	1	0	0	0	1	0	1	1	1	0	0	0	0	0	0	Centeral Darfur(18)	Mohamed Eltaher	Hafiz	Zalnge	166	alsalmcamp	Male	28	No school	Single	0	Share with others	Not currently employed	0	Latrine (without seat)	NA	Refused	Refused	I don't Know	Refused	I don't have the device	I don't have the device	I don’t have a mobile phone	I don't have the device	No, i don't have a profile
943	1	0	1	1	1	1	1	1	1	0	0	1	1	NA	NA	1	0	1	1	1	1	1	1	Centeral Darfur(18)	Mohamed Eltaher	Hafiz	Zalnge	167	alslam camp	Female	43	Religious school	Married	5	Rent	Not currently employed	0	Latrine (without seat)	NA	I don't have the device	I don't have the device	I don't have the device	I don't have the device	I don't have the device	I don't have the device	I don’t have a mobile phone	I don't have the device	No, i don't have a profile
944	1	1	1	1	1	1	1	0	0	NA	0	1	0	NA	0	1	1	1	1	1	1	1	1	Centeral Darfur(18)	Mohamed Eltaher	Hafiz	Zalnge	168	alslamcamp	Male	43	Religious school	Married	5	Own	Not currently employed	0	Latrine (without seat)	NA	I don't have the device	I don't have the device	I don't have the device	I don't have the device	I don't have the device	I don't have the device	I don’t have a mobile phone	I don't have the device	No, i don't have a profile
945	0	1	1	1	1	1	1	0	1	0	0	1	0	NA	NA	1	0	1	0	0	1	1	1	Centeral Darfur(18)	Mohamed Eltaher	Hafiz	Zalnge	169	alslamcamp	Female	65	Religious school	Married	2	Share with others	Not currently employed	0	Latrine (without seat)	NA	I don't have the device	I don't have the device	I don't have the device	I don't have the device	I don't have the device	I don't have the device	I don’t have a mobile phone	I don't have the device	No, i don't have a profile
946	1	1	1	1	0	1	1	1	1	NA	NA	1	1	NA	NA	1	1	1	1	0	0	1	0	Centeral Darfur(18)	Mohamed Eltaher	Hafiz	Zalnge	170	alslam camp	Female	44	Religious school	Married	8	Own	Not currently employed	0	Latrine (without seat)	NA	I don't have the device	I don't have the device	I don't have the device	I don't have the device	I don't have the device	I don't have the device	I don’t have a mobile phone	I don't have the device	No, i don't have a profile
947	NA	NA	NA	NA	0	0	0	0	0	0	0	0	0	0	0	0	0	0	0	NA	0	0	0	Centeral Darfur(18)	Rassail Abdallh Ibrahim	M0na Adam Ishag	Zallangia	72	Alslam Camp	Female	25	Incomplete elementary	Married	4	Share with others	Part time	150	Toilet with seat	NA	I don't Know	I don't Know	I don't Know	I don't Know	I don't Know	I don't Know	I don’t have a mobile phone	I don't Know	No, i don't have a profile
948	0	0	1	1	1	1	1	1	1	NA	0	1	1	0	1	1	1	1	1	0	1	0	1	Centeral Darfur(18)	Mohamed Eltaher	Hafiz	Zalnge	192	alslamcamp	Male	56	No school	Married	9	Own	Not currently employed	0	Latrine (without seat)	NA	I don't have the device	I don't have the device	I don't have the device	I don't Know	I don't have the device	I don't have the device	I don’t have a mobile phone	I don't have the device	No, i don't have a profile
949	0	0	0	1	1	1	1	0	1	0	NA	1	1	NA	NA	0	1	1	1	1	0	1	1	Centeral Darfur(18)	Mohamed Eltaher	Hafiz	Zalnge	193	alslam camp	Male	34	Religious school	Married	3	Share with others	Not currently employed	0	Latrine (without seat)	NA	I don't Know	I don't have the device	I don't have the device	I don't have the device	I don't have the device	I don't have the device	I don’t have a mobile phone	I don't have the device	No, i don't have a profile
950	1	NA	NA	1	1	1	1	1	1	NA	0	1	0	0	1	1	1	1	1	0	1	1	1	Centeral Darfur(18)	Mohamed Eltaher	Hafiz	Zalnge	194	alsam camp	Male	32	Religious school	Married	2	Share with others	Not currently employed	0	Latrine (without seat)	NA	I don't have the device	I don't have the device	I don't have the device	I don't have the device	I don't have the device	I don't have the device	I don’t have a mobile phone	I don't have the device	No, i don't have a profile
951	0	0	1	1	1	1	1	1	1	NA	NA	0	1	NA	NA	1	1	1	1	0	1	1	1	Centeral Darfur(18)	Mohamed Eltaher	Hafiz	Zalnge	195	alsamcamp	Female	56	Religious school	Married	7	Share with others	Not currently employed	0	Latrine (without seat)	NA	I don't have the device	I don't have the device	I don't have the device	I don't have the device	I don't have the device	I don't Know	I don’t have a mobile phone	I don't have the device	No, i don't have a profile
952	0	1	1	1	0	1	1	1	1	NA	0	1	1	NA	NA	1	0	0	0	1	0	1	0	Centeral Darfur(18)	Mohamed Eltaher	Hafiz	Zalnge	196	alsamcamp	Male	48	Religious school	Married	7	Own	Not currently employed	0	Latrine (without seat)	NA	I don't have the device	I don't have the device	I don't have the device	I don't have the device	I don't have the device	I don't have the device	I don’t have a mobile phone	I don't have the device	No, i don't have a profile
953	0	0	0	1	1	1	1	1	1	NA	0	1	1	1	1	1	1	1	1	1	1	1	1	Centeral Darfur(18)	Mohamed Eltaher	Hafiz	Zalnge	197	alslamcamp	Male	51	Religious school	Married	8	Share with others	Not currently employed	0	Latrine (without seat)	NA	I don't have the device	I don't have the device	I don't Know	I don't have the device	I don't have the device	I don't have the device	I don’t have a mobile phone	I don't have the device	No, i don't have a profile
954	1	0	1	1	1	1	1	0	1	NA	NA	1	1	NA	NA	1	0	0	0	1	1	1	1	Centeral Darfur(18)	Mohamed Eltaher	Hafiz	Zalnge	198	alslamcamp	Female	68	Religious school	Married	10	Share with others	Not currently employed	0	Latrine (without seat)	NA	I don't have the device	I don't have the device	I don't have the device	I don't Know	I don't have the device	I don't have the device	I don’t have a mobile phone	I don't have the device	No, i don't have a profile
955	0	0	1	1	1	1	1	0	1	NA	NA	0	1	NA	NA	1	1	1	1	1	1	0	1	Centeral Darfur(18)	Mohamed Eltaher	Hafiz	Zalnge	199	alslam	Male	44	Religious school	Married	7	Share with others	Not currently employed	0	Latrine (without seat)	NA	I don't have the device	I don't have the device	I don't have the device	I don't have the device	I don't have the device	I don't have the device	I don’t have a mobile phone	I don't Know	No, i don't have a profile
956	0	0	1	1	1	1	1	1	1	NA	NA	1	1	NA	NA	1	1	1	1	1	1	1	1	Centeral Darfur(18)	Mohamed Eltaher	Hafiz	Zalnge	200	alslamcamp	Female	40	Religious school	Married	1	Own	Not currently employed	0	Latrine (without seat)	NA	I don't have the device	I don't have the device	I don't have the device	I don't have the device	I don't Know	I don't have the device	I don’t have a mobile phone	I don't have the device	No, i don't have a profile
957	1	1	1	1	1	1	1	1	1	1	1	0	1	NA	NA	1	1	0	1	1	1	1	1	Centeral Darfur(18)	Mohamed Eltaher	Hafiz	Zalnge	211	alslamcamp	Female	50	Religious school	Married	5	Own	Not currently employed	0	Latrine (without seat)	NA	I don't have the device	I don't have the device	I don't have the device	I don't have the device	I don't have the device	I don't have the device	I don’t have a mobile phone	I don't have the device	No, i don't have a profile
958	1	1	0	1	1	1	1	1	1	NA	NA	1	1	NA	NA	1	1	0	0	1	1	0	0	Centeral Darfur(18)	Mohamed Eltaher	Hafiz	Zalnge	212	alslamcamp	Female	90	No school	Married	5	Share with others	Not currently employed	0	Latrine (without seat)	NA	I don't have the device	I don't have the device	I don't have the device	I don't have the device	I don't have the device	I don't have the device	I don’t have a mobile phone	I don't have the device	No, i don't have a profile
959	1	1	0	1	1	1	1	1	1	NA	NA	1	1	NA	NA	1	0	1	1	0	1	1	1	Centeral Darfur(18)	Mohamed Eltaher	Hafiz	Zalnge	213	alslamcamp	Male	56	No school	Married	7	Share with others	Not currently employed	0	Latrine (without seat)	NA	I don't have the device	I don't have the device	I don't Know	I don't have the device	I don't have the device	I don't have the device	I don’t have a mobile phone	I don't have the device	No, i don't have a profile
960	0	0	1	1	1	1	1	0	1	NA	0	1	1	0	1	0	0	0	0	1	1	0	1	Centeral Darfur(18)	Mohamed Eltaher	Hafiz	Zalnge	214	alslamcamp	Male	32	Religious school	Married	2	Share with others	Not currently employed	0	Latrine (without seat)	NA	I don't have the device	I don't have the device	I don't have the device	I don't have the device	I don't have the device	I don't have the device	I don’t have a mobile phone	I don't Know	No, i don't have a profile
961	NA	NA	NA	1	0	1	1	0	0	0	0	0	0	0	1	0	0	1	0	0	0	0	0	Centeral Darfur(18)	Rassail Abdallh Ibrahim	Mona Adam Ishag	Garseela	207	Gabruna	Female	30	Incomplete elementary	Married	3	Own	Not currently employed	300	Electricity;Piped water into household	NA	I don't have the device	I don't have the device	I don't have the device	I don't have the device	I don't have the device	I don't have the device	Make phone calls	I don't have the device	No, i don't have a profile
962	0	0	0	1	1	1	1	1	1	1	0	1	1	1	NA	1	0	1	0	1	0	1	1	Centeral Darfur(18)	Rassail Abdallah	Hafiz Abdulrhman	Zalngei	208	alslam camp	Male	65	Religious school	Married	25	Share with others	Not currently employed	0	Electricity;Latrine (without seat);Piped water into household	NA	I don't have the device	I don't have the device	I don't have the device	I don't have the device	I don't have the device	I don't have the device	Make phone calls	I don't have the device	No, i don't have a profile	no
963	NA	NA	NA	0	0	0	1	NA	NA	NA	NA	0	0	0	0	0	0	0	0	0	0	0	0	Centeral Darfur(18)	Rassail Abdallh Ibrahim	Mona Adam Ishag	Zallangia	88	Alslam Camp	Female	38	No school	Married	6	Share with others	Not currently employed	200	Toilet with seat	NA	I don't Know	I don't Know	I don't Know	I don't Know	I don't Know	I don't Know	I don’t have a mobile phone	I don't Know	No, i don't have a profile
964	NA	NA	NA	0	0	0	0	NA	NA	NA	NA	0	0	0	1	1	1	1	1	0	0	0	0	Centeral Darfur(18)	Rassail Abdallh Ibrahim	Mona Adam Ishag	Zallangia	89	Alslam Camp	Female	45	No school	Married	7	Share with others	Not currently employed	200	Toilet with seat	NA	I don't Know	I don't Know	I don't Know	I don't Know	I don't Know	I don't Know	I don’t have a mobile phone	I don't Know	No, i don't have a profile
965	1	1	1	1	1	0	0	NA	NA	NA	NA	0	0	0	0	0	0	0	1	0	0	0	0	Centeral Darfur(18)	Rassail Abdallh Ibrahim	Mona Adam Ishag Mohamd	Zalengei	76	Aslam Camp	Female	32	No school	Married	6	Share with others	Not currently employed	10	No Toilet	NA	I don't Know	I don't Know	I don't Know	I don't Know	I don't Know	I don't Know	I don’t have a mobile phone	I don't Know	No, i don't have a profile
966	0	0	0	0	0	0	0	NA	NA	NA	NA	1	1	1	1	1	1	1	1	0	0	0	0	Centeral Darfur(18)	Rassail Abdallh Ibrahim	Mona Adam Ishag	Zallangia	91	Alslam camp	Female	50	No school	Widowed	2	Share with others	Not currently employed	100	Toilet with seat	NA	I don't Know	I don't Know	I don't Know	I don't Know	I don't Know	I don't Know	I don’t have a mobile phone	I don't Know	No, i don't have a profile
967	NA	NA	NA	0	0	0	0	NA	NA	NA	NA	1	1	1	1	1	1	1	1	0	0	0	0	Centeral Darfur(18)	Rassail Abdallh Ibrahim	MonaAdam Ishag	Zallangia	92	Alslam Camp	Female	38	No school	Married	7	Share with others	Not currently employed	200	Toilet with seat	NA	I don't Know	I don't Know	I don't Know	I don't Know	I don't Know	I don't Know	I don’t have a mobile phone	I don't Know	No, i don't have a profile
968	0	0	0	0	0	0	0	NA	NA	NA	NA	0	0	0	0	0	0	0	0	0	0	0	0	Centeral Darfur(18)	Rassail Abdallh Ibrahim	Mona Adam Ishag	Zallangia	93	Alslam Camp	Female	36	No school	Married	5	Share with others	Not currently employed	300	Toilet with seat	NA	I don't Know	I don't Know	I don't Know	I don't Know	I don't Know	I don't Know	I don’t have a mobile phone	I don't Know	No, i don't have a profile
969	NA	NA	NA	0	1	0	0	NA	NA	NA	NA	0	0	0	0	0	0	0	0	0	1	0	0	Centeral Darfur(18)	Rassil Abdaallh Ibrahim	Mona Adam Ishag	Zallangia	94	Aslam Camp	Female	55	Incomplete elementary	Married	9	Share with others	Not currently employed	200	Toilet with seat	NA	I don't Know	I don't Know	I don't Know	I don't Know	I don't Know	I don't Know	I don’t have a mobile phone	I don't Know	No, i don't have a profile
970	0	0	0	1	1	0	0	NA	NA	NA	NA	0	1	0	1	1	1	0	1	0	0	0	0	Centeral Darfur(18)	Rassail Abdallh Ishag	Mona Abam Ishag	Zallangia	95	Aslam Camp	Female	40	No school	Married	8	Share with others	Not currently employed	400	Toilet with seat	NA	I don't Know	I don't Know	I don't Know	I don't Know	I don't Know	I don't Know	I don’t have a mobile phone	I don't Know	No, i don't have a profile
971	0	0	0	0	0	0	0	NA	NA	NA	NA	0	1	1	0	0	1	1	0	0	0	0	0	Centeral Darfur(18)	Rassail Abdallh Ibrahim	Mona Adam Ishag	Zallangia	96	Alslam Camp	Female	45	No school	Married	5	Share with others	Not currently employed	200	Toilet with seat	NA	I don't Know	I don't Know	I don't Know	I don't Know	I don't Know	I don't Know	I don’t have a mobile phone	I don't Know	No, i don't have a profile
972	0	0	0	1	0	0	0	NA	NA	NA	NA	0	1	1	0	0	1	0	1	0	0	0	0	Centeral Darfur(18)	Rassail Abdallh Ibrahim	Mona Adam Ishag	Zallangia	97	Alslam Camp	Female	50	No school	Widowed	7	Share with others	Not currently employed	300	Toilet with seat	NA	I don't Know	I don't Know	I don't Know	I don't Know	I don't Know	I don't Know	I don’t have a mobile phone	I don't Know	No, i don't have a profile
973	0	0	0	0	0	0	0	NA	NA	NA	NA	1	0	0	1	1	0	0	0	0	0	0	0	Centeral Darfur(18)	Rassail Abdallh ibrahim	Mona Adam ishag	Zallangia	98	Alslam Cammp	Female	47	No school	Married	9	Own	Not currently employed	200	Electricity;Toilet with seat	NA	I don't have the device	I don't have the device	I don't Know	I don't have the device	I don't Know	I don't Know	Make phone calls	I don't Know	No, i don't have a profile
974	1	1	1	0	0	0	0	1	1	1	1	1	1	1	1	1	1	1	1	0	0	0	0	Centeral Darfur(18)	Rassail abdallh ibrahim	Mona adam ishag	Zallangia	99	Alslam Camp	Female	27	Incomplete university (bachelors degree)	Married	1	Rent	Full time	500	No Toilet	NA	I don't have the device	I don't have the device	I don't have the device	I don't have the device	I don't have the device	I don't have the device	Browse or surf the Internet; Make phone calls;Send text messages	I don't have the device	Facebook; Whatsapp
975	NA	NA	NA	0	0	0	0	NA	NA	NA	NA	0	0	0	1	1	0	0	0	0	0	0	0	Centeral Darfur(18)	Rassail Abdallh Ibrahim	M0na Adam Ishag	Zallangia	100	AlslamCamp	Female	40	No school	Married	5	Share with others	Not currently employed	200	Toilet with seat	NA	I don't Know	I don't Know	I don't Know	I don't Know	I don't Know	I don't Know	I don’t have a mobile phone	I don't Know	No, i don't have a profile
976	1	1	1	1	1	1	1	NA	NA	NA	NA	0	0	0	0	0	0	0	1	0	0	0	0	Centeral Darfur(18)	Rassail Abdallh Ibrahim	Mona Adam Ishag	Zallangia	101	Alslam Camp	Female	20	No school	Married	4	Share with others	Not currently employed	400	Toilet with seat	NA	I don't Know	I don't Know	I don't Know	I don't Know	I don't Know	I don't Know	I don’t have a mobile phone	I don't Know	No, i don't have a profile
977	1	1	1	1	1	1	1	NA	NA	0	NA	1	0	0	0	0	0	0	0	1	1	0	0	Centeral Darfur(18)	Mohamed Eltaher	Esraa	Zalnge	180	alsalm	Female	35	No school	Married	6	Own	Not currently employed	0	Latrine (without seat)	NA	I don't have the device	I don't have the device	I don't have the device	I don't have the device	I don't have the device	I don't have the device	I don’t have a mobile phone	I don't have the device	No, i don't have a profile
978	0	0	0	1	1	1	1	NA	NA	NA	NA	0	0	0	0	0	0	0	1	1	1	0	0	Centeral Darfur(18)	Rassail Abdallh Ibrahim	Mona Adam Ishag Mohamd	Zalaegei	87	Aslam Camp	Female	60	No school	Widowed	9	Share with others	Not currently employed	30	No Toilet	NA	I don't Know	I don't Know	I don't Know	I don't Know	I don't Know	I don't Know	I don’t have a mobile phone	I don't Know	No, i don't have a profile
979	1	1	1	1	1	1	0	1	0	0	1	0	0	1	1	0	1	0	1	0	0	0	0	Centeral Darfur(18)	Rassail Abdallh Ibrahim	Mona Adam Ishag Mohamd	Zalengei	88	AlslamCamp	Male	45	Incomplete elementary	Married	11	Share with others	Part time	100	No Toilet	NA	I don't Know	I don't Know	I don't Know	I don't Know	I don't Know	I don't Know	I don’t have a mobile phone	I don't Know	No, i don't have a profile
980	0	0	0	1	1	1	NA	NA	NA	NA	NA	0	0	0	0	0	NA	0	0	1	1	0	NA	Centeral Darfur(18)	Rassail Abdallh Ibrahim	Mona Adam Ishag Mohamd	zalaengei	89	Aslam Camp	Female	55	No school	Widowed	9	Share with others	Not currently employed	50	No Toilet	NA	I don't Know	I don't Know	I don't Know	I don't Know	I don't Know	I don't Know	I don’t have a mobile phone	I don't Know	No, i don't have a profile
981	NA	NA	NA	NA	0	0	0	NA	NA	NA	NA	1	1	1	0	0	0	1	0	NA	0	0	0	Centeral Darfur(18)	Rassail Abdallh Ibrahim	Mona Adam Ishag	Zallangai	106	Alslam Camp	Female	25	No school	Married	3	Share with others	Not currently employed	250	Toilet with seat	NA	I don't Know	I don't Know	I don't Know	I don't Know	I don't Know	I don't Know	Make phone calls	I don't Know	No, i don't have a profile
982	NA	NA	NA	1	NA	1	NA	NA	NA	NA	NA	0	0	1	1	0	0	1	0	1	NA	0	NA	Centeral Darfur(18)	Rassail Abdallh Ibrahim	Mona Adam Ishag	Zalaengei	91	Aslam Camp	Female	49	No school	Married	8	Rent	Not currently employed	200	No Toilet	NA	I don't Know	I don't have the device	I don't Know	I don't have the device	I don't have the device	I don't Know	I don’t have a mobile phone	I don't Know	No, i don't have a profile
983	1	1	1	0	1	0	1	1	0	0	0	0	0	0	0	0	1	0	0	0	0	0	0	Centeral Darfur(18)	Rassail Abdallh Ibrahim	Mona Adam Ishag Mohamd	Zalaegei	92	Aslam Camp	Female	32	Incomplete elementary	Married	4	Share with others	Not currently employed	30	No Toilet	NA	I don't Know	I don't have the device	I don't Know	I don't Know	I don't Know	I don't have the device	I don’t have a mobile phone	I don't Know	No, i don't have a profile
984	0	0	0	1	1	NA	NA	NA	NA	NA	NA	0	0	0	1	NA	0	0	0	1	0	NA	NA	Centeral Darfur(18)	Rassail Abdallh Ibrahim	Mona Adam Ishag Mohamd	Zalaengei	93	Alslam Camp	Female	58	No school	Married	8	Share with others	Not currently employed	40	No Toilet	NA	I don't Know	I don't Know	I don't Know	I don't Know	I don't Know	I don't Know	I don’t have a mobile phone	I don't Know	No, i don't have a profile
985	1	1	1	1	1	1	1	0	0	NA	0	0	1	0	0	NA	0	0	1	0	0	1	0	Centeral Darfur(18)	Rassail Abdallh Ibrahim	Mona Adam Ishag Mohamd	Zalaengie	94	Aslam Camp	Female	35	No school	Divorced	7	Share with others	Not currently employed	50	No Toilet	NA	I don't Know	I don't Know	I don't Know	I don't Know	I don't Know	I don't Know	I don’t have a mobile phone	I don't Know	No, i don't have a profile
986	NA	NA	NA	1	1	0	0	1	1	0	0	1	1	1	1	NA	NA	0	1	1	0	0	0	Centeral Darfur(18)	Rassail Abdallh Ibrahim	Mona Adam Ishag Mohamd	Zalaengni	95	Aslam Camp	Male	45	Incomplete elementary	Married	7	Share with others	Part time	120	No Toilet	NA	I don't Know	I don't Know	I don't Know	I don't Know	I don't Know	I don't Know	I don’t have a mobile phone	I don't Know	No, i don't have a profile
987	1	1	1	1	1	1	1	NA	NA	NA	NA	0	1	0	0	0	0	0	1	0	1	0	1	Centeral Darfur(18)	Rassail Abdallh Ibrahim	Mona Adam Ishag Mohamd	Zalaengie	96	Aslam Camp	Male	40	Incomplete elementary	Married	6	Share with others	Part time	50	No Toilet	NA	I don't Know	I don't Know	I don't Know	I don't Know	I don't Know	I don't Know	I don’t have a mobile phone	I don't Know	No, i don't have a profile
988	1	1	1	1	1	1	1	NA	NA	NA	NA	1	0	0	0	0	0	0	0	0	0	0	0	Centeral Darfur(18)	Rassail Abdallh Ibrahim	Mona Adam Ishag Mohamd	Zalaengei	97	Alslam Camp	Female	30	Incomplete elementary	Married	5	Share with others	Not currently employed	25	No Toilet	NA	I don't Know	I don't Know	I don't Know	I don't Know	I don't Know	I don't Know	I don’t have a mobile phone	I don't Know	No, i don't have a profile
989	0	0	0	1	0	1	1	NA	NA	NA	NA	0	1	0	0	0	1	0	1	0	0	0	0	Centeral Darfur(18)	Rassail Abdallh Ibrahim	Mona Adam Ishag Mohamd	Zalaengie	98	Aslam Camp	Male	45	No school	Married	7	Share with others	Not currently employed	30	No Toilet	NA	I don't Know	I don't Know	I don't Know	I don't Know	I don't Know	I don't Know	I don’t have a mobile phone	I don't Know	No, i don't have a profile
990	0	1	0	1	1	1	1	1	0	0	0	1	1	0	0	1	1	1	1	1	1	1	1	Centeral Darfur(18)	RASSEL ABDALLA EBRHEEM	HAFIZ ABDULRMAN	GARSSELa	114	GABRUNA	Female	39	Religious school	Single	0	Rent	Part time	0	No Toilet	NA	I don't have the device	I don't have the device	I don't have the device	I don't have the device	I don't have the device	I don't have the device	I don’t have a mobile phone	I don't have the device	No, i don't have a profile	NO
991	0	0	0	1	1	1	1	NA	NA	NA	NA	1	1	1	0	1	0	0	1	0	1	0	0	Centeral Darfur(18)	Rassail Abdallh Ibrahim	Mona Adam Ishag Mohamd	Zalaengei	100	Aslam Camp	Male	66	No school	Married	9	Share with others	Not currently employed	120	No Toilet	NA	I don't Know	I don't Know	I don't Know	I don't Know	I don't Know	I don't Know	I don’t have a mobile phone	I don't Know	No, i don't have a profile
992	0	0	0	1	1	1	1	1	1	1	1	1	1	1	1	1	0	0	0	1	1	1	0	Centeral Darfur(18)	RASSEIL ABDALLA EBRAHIM	HAFIZ ABDULRHMAN	GARSEELa	117	GABRUNA	Female	28	Incomplete high school	Single	3	Own	Not currently employed	0	Electricity	NA	I don't have the device	I don't have the device	I don't have the device	I don't have the device	I don't have the device	I don't have the device	Make phone calls	I don't have the device	No, i don't have a profile	NO
993	1	1	1	1	1	0	0	1	1	1	1	0	1	0	1	1	0	0	1	1	0	0	0	Centeral Darfur(18)	Rassail Abdallh Ibrahim	Mona Adam Ishag Mohamd	Zalaengi	102	Zalaengei	Female	60	No school	Married	11	Rent	Part time	200	No Toilet	NA	I don't Know	I don't Know	I don't Know	I don't Know	I don't Know	I don't Know	I don’t have a mobile phone	I don't Know	No, i don't have a profile
994	1	1	1	1	1	1	1	1	1	1	1	0	0	1	1	1	0	1	1	1	0	1	0	Centeral Darfur(18)	Rassail Abdallh Ibrahim	Mona Adam Ishag Mohamd	Zalaengei	103	Aslam Comp	Male	30	Incomplete elementary	Single	0	Share with others	Part time	30	No Toilet	NA	I don't Know	I don't Know	I don't Know	I don't Know	I don't Know	I don't Know	I don’t have a mobile phone	I don't Know	No, i don't have a profile
995	0	0	0	1	1	1	1	1	1	0	1	1	0	1	NA	1	0	0	1	0	1	0	1	Centeral Darfur(18)	RASSEIL ABDALLA EBRHIM	HAFIZ ABDULRHMAN IDRESS	GARSEELa	118	GABRUNA	Male	34	Religious school	Married	7	Rent	Part time	0	No Toilet	NA	I don't have the device	I don't have the device	I don't have the device	I don't have the device	I don't have the device	I don't Know	Make phone calls	I don't have the device	No, i don't have a profile	NO
996	1	1	1	1	1	1	1	1	1	0	0	1	1	1	1	1	1	0	1	0	1	0	0	Centeral Darfur(18)	Rassail Abdallh Ibrahim	Mona Adam Ishag Mohamd	Zalaengei	105	Aslam Camp	Male	36	No school	Married	5	Share with others	Not currently employed	25	No Toilet	NA	I don't Know	I don't Know	I don't Know	I don't Know	I don't Know	I don't Know	I don’t have a mobile phone	I don't Know	No, i don't have a profile
997	1	1	1	1	0	0	1	1	0	0	1	1	0	1	1	0	1	0	0	0	0	0	0	Centeral Darfur(18)	Rassail Abdallh Ibrahim	Mona Adam Ishag Mohamd	Zalaengei	106	Aslam Camp	Female	25	Incomplete elementary	Single	0	Share with others	Not currently employed	20	No Toilet	NA	I don't Know	I don't Know	I don't Know	I don't Know	I don't Know	I don't Know	I don’t have a mobile phone	I don't Know	No, i don't have a profile
998	1	1	1	1	1	0	0	NA	NA	NA	NA	1	1	1	0	0	0	0	1	0	0	0	0	Centeral Darfur(18)	Rassail Abdallh Ibrahim	Mona Adam Ishag Mohamd	Garsla	107	Gabrona	Female	32	Incomplete elementary	Married	8	Own	Not currently employed	100	Electricity;Piped water into household;Toilet with seat	NA	I don't have the device	I don't have the device	I don't Know	I don't have the device	I don't Know	I don't Know	Make phone calls	I don't have the device	No, i don't have a profile
999	0	0	0	0	0	0	0	NA	NA	NA	NA	0	1	1	1	1	1	1	1	0	0	0	0	Centeral Darfur(18)	Rassil abdalla ebrahim	Esra ahamed esmail	garsela	163	gabaruna	Male	50	Complete elementary	Married	8	Own	Full time	1200	Electricity;Piped water into household	NA	I don't Know	I don't Know	I don't Know	4	I don't have the device	I don't have the device	I don’t have a mobile phone
1000	1	1	1	1	1	0	1	0	1	0	0	1	0	1	1	1	0	0	NA	1	0	0	1	Centeral Darfur(18)	Rassail Abdallh Ibrahim	Mona Adam Ishag Mohamd	Carsla	110	Gabrona	Male	35	No school	Married	4	Own	Part time	400	Electricity;Piped water into household;Toilet with seat	NA	I don't Know	I don't have the device	I don't Know	I don't have the device	I don't have the device	I don't Know	Make phone calls	I don't Know	No, i don't have a profile
1001	1	1	1	1	1	1	1	NA	NA	NA	NA	0	1	0	0	0	0	0	1	0	1	0	1	Centeral Darfur(18)	Rassail Abdallh Ibrahim	Mona Adam Ishag Mohamd	Garsla	109	Gabrona	Male	40	Complete elementary	Married	5	Own	Not currently employed	200	Electricity;Piped water into household;Toilet with seat	NA	I don't have the device	I don't have the device	I don't have the device	I don't have the device	I don't have the device	I don't have the device	Make phone calls;Send text messages	I don't Know	No, i don't have a profile
1002	1	1	1	1	1	0	0	1	1	0	1	1	1	0	1	NA	1	0	1	1	0	0	0	Centeral Darfur(18)	Rassail Abdallh Ibrahim	Mona Adam Ishag Mohamd	Garsla	111	Gabrona	Female	60	Incomplete elementary	Married	9	Own	Not currently employed	100	Electricity;Piped water into household	NA	I don't have the device	I don't have the device	I don't Know	I don't Know	I don't Know	I don't Know	I don’t have a mobile phone	I don't Know	No, i don't have a profile
1003	1	1	1	NA	NA	NA	NA	1	0	1	1	NA	NA	NA	NA	NA	NA	NA	NA	NA	NA	NA	NA	Centeral Darfur(18)	Rassail Abdallh Ibrahim	Mona Adam Ishag Mohamd	Garsla	112	Gabrona	Male	36	Complete elementary	Married	2	Rent	Full time	500	Electricity;No Toilet ;Piped water into household;Toilet with seat	NA	I don't have the device	I don't have the device	I don't Know	I don't have the device	I don't have the device	I don't have the device	Make phone calls	I don't have the device	No, i don't have a profile
1004	1	1	1	1	1	1	1	1	0	1	0	1	1	0	1	1	0	0	1	0	1	0	0	Centeral Darfur(18)	Rassail abdallh Ibrahim	Mona Adam Ishag Mohamd	Garsla	113	Gabrona	Female	30	Complete elementary	Single	0	Share with others	Not currently employed	50	Electricity;Piped water into household;Toilet with seat	NA	I don't have the device	I don't have the device	I don't have the device	I don't have the device	I don't have the device	I don't have the device	Make phone calls	I don't have the device	Facebook; Whatsapp
1005	1	1	1	1	1	1	1	1	0	0	0	0	1	0	1	0	1	1	0	1	0	1	1	Centeral Darfur(18)	Rassail Abdallh Ibrahim	Mona Adam Ishag Mohamd	Garsla	114	Gabrona	Male	33	Complete elementary	Married	5	Rent	Part time	300	Electricity;Piped water into household;Toilet with seat	NA	I don't Know	I don't Know	I don't Know	I don't have the device	I don't Know	I don't have the device	I don’t have a mobile phone	I don't Know	No, i don't have a profile
1006	0	0	0	0	1	0	NA	NA	NA	NA	NA	0	0	0	0	0	0	0	NA	0	0	0	NA	Centeral Darfur(18)	Rassail Abdallah Ibrahim	Mona Adam Ishag Mohamd	Garsla	115	Gabrona	Female	25	Complete elementary	Married	4	Share with others	Part time	200	Electricity;Piped water into household	NA	I don't have the device	I don't have the device	I don't Know	I don't Know	I don't Know	I don't have the device	I don’t have a mobile phone	I don't Know	No, i don't have a profile
1007	1	1	1	1	1	1	1	1	1	0	1	0	1	1	1	1	1	1	1	1	0	1	0	Centeral Darfur(18)	Rassail Abdallh Ibrahim	Mona Adam Ishag Mohamd	Garsla	116	Gabrona	Female	37	Complete elementary	Married	7	Share with others	Full time	250	Electricity;Piped water into household	NA	I don't have the device	I don't have the device	I don't Know	I don't have the device	I don't have the device	I don't Know	Make phone calls	I don't Know	No, i don't have a profile
1008	0	0	0	1	1	1	1	1	1	0	1	0	1	1	0	0	1	1	1	1	1	1	1	Centeral Darfur(18)	Rassail Abdallha	Hafiz Abdulrhman	zalngei	12	Alslam camp	Male	56	Complete elementary	Married	5	Share with others	Not currently employed	0	Electricity;No Toilet	NA	I don't have the device	I don't have the device	I don't have the device	I don't have the device	I don't have the device	I don't have the device	Make phone calls	I don't have the device	No, i don't have a profile	no
1009	0	0	0	0	NA	NA	NA	NA	NA	NA	NA	0	0	0	0	0	NA	NA	0	0	NA	NA	NA	Centeral Darfur(18)	Rassail abdalla ebrahim	Esra ahamed esmail	zallangie	41	alsalam/camp	Female	32	Incomplete elementary	Married	3	Share with others	Part time	900	No Toilet	NA	I don't have the device	I don't have the device	I don't have the device	I don't have the device	I don't have the device	I don't have the device	I don’t have a mobile phone	I don't have the device	No, i don't have a profile
1010	0	0	0	1	1	1	1	1	0	0	1	1	0	0	1	1	1	1	1	1	1	1	0	Centeral Darfur(18)	Rassail Abdallha	Hafiz Abdulrhman	zalngei	1	Alslam cam	Female	45	No school	Single	0	Share with others	Not currently employed	0	Toilet with seat	NA	I don't have the device	I don't have the device	I don't have the device	I don't have the device	I don't have the device	I don't have the device	Make phone calls	I don't have the device	No, i don't have a profile	no
1011	0	0	0	1	1	1	1	1	0	1	1	1	0	1	0	0	1	1	1	1	1	1	1	Centeral Darfur(18)	Rassail Abdallh	Hafiz Abdulrhman	zalngei	16	Alslam camp	Female	30	Complete elementary	Single	2	Share with others	Not currently employed	0	Electricity	NA	I don't have the device	I don't have the device	I don't have the device	I don't have the device	I don't have the device	I don't have the device	Make phone calls	I don't have the device	No, i don't have a profile	no
1012	0	0	0	1	1	1	1	1	1	1	1	1	1	0	1	1	0	1	0	0	0	1	1	Centeral Darfur(18)	Rassail Abdallh	Hafiz Abdulrhman	zalngei	17	Alslam camp	Male	28	Incomplete elementary	Single	0	Share with others	Not currently employed	0	Electricity;Toilet with seat	NA	I don't have the device	I don't have the device	I don't Know	I don't have the device	I don't Know	I don't have the device	Make phone calls	I don't have the device	No, i don't have a profile	no
1013	0	0	0	1	1	1	1	NA	NA	NA	NA	1	1	0	0	1	1	1	1	1	0	1	1	Centeral Darfur(18)	Rassail Abdallh	Hafiz Abdulrhman	zalngei	18	Alslam campaq	Female	18	No school	Single	0	Share with others	Not currently employed	0	Electricity	NA
1014	0	0	0	1	1	1	1	0	0	0	1	0	1	1	1	0	1	1	1	1	0	1	1	Centeral Darfur(18)	Rassail Abdallh	hafiz Abdulrhman	zalngei	19	Alslam camp	Male	69	Religious school	Divorced	29	Own	Full time	2000	Electricity;Latrine (without seat);Piped water into household	NA	I don't have the device	I don't have the device	I don't have the device	I don't have the device	I don't have the device	I don't have the device	Make phone calls	I don't have the device	No, i don't have a profile	no
1015	0	0	0	1	1	1	1	1	1	1	0	1	1	1	1	1	1	0	0	1	1	0	1	Centeral Darfur(18)	Rassail Abdallha	Hafiz Abdulrhmanc	zalngei	6	Alslam camp	Male	30	Complete elementary	Married	3	Share with others	Not currently employed	0	Electricity;Piped water into household	NA	I don't have the device	I don't have the device	I don't have the device	I don't have the device	I don't have the device	I don't have the device	Make phone calls	I don't have the device	No, i don't have a profile	no
1016	NA	NA	NA	0	0	0	0	NA	NA	NA	NA	0	0	0	0	0	0	0	0	0	0	0	0	Centeral Darfur(18)	Rassail Abdallh Ibrahim	Mona Adam Ishag	Zallangia	74	Alslam Camp	Female	40	No school	Married	6	Share with others	Not currently employed	200	Toilet with seat	NA	I don't Know	I don't Know	I don't Know	I don't Know	I don't Know	I don't Know	I don’t have a mobile phone	I don't Know	No, i don't have a profile
1017	0	0	0	0	1	1	NA	1	1	0	1	1	1	1	0	1	1	1	1	0	0	1	NA	Centeral Darfur(18)	Rassail Abdallh	hafiz Abdulrhman	zalngei	21	Alslam camp	Female	34	Complete High School	Married	no	Share with others	Not currently employed	0	No Toilet	NA	I don't have the device	I don't have the device	I don't have the device	I don't have the device	I don't have the device	I don't have the device	Make phone calls	I don't have the device	No, i don't have a profile	no
1018	0	0	0	1	1	1	1	0	0	1	1	1	1	1	1	0	0	0	1	1	0	1	1	Centeral Darfur(18)	Rassailabdallh	Hafiz Abdul rhman	zalngei	22	Alslam camp	Male	36	Religious school	Separated	6	Share with others	Not currently employed	0	Electricity	NA	I don't Know	I don't Know	I don't have the device	I don't have the device	I don't Know	I don't have the device	Make phone calls	I don't have the device	No, i don't have a profile	no
1019	0	0	0	1	1	1	1	1	1	1	1	1	1	1	1	1	1	1	1	0	1	1	1	Centeral Darfur(18)	Rassail Abdallh	Hafiz abdurhman	zalngei	24	Alslam camp	Female	31	Complete elementary	Single	2	Share with others	Not currently employed	0	Electricity;Toilet with seat	NA	I don't have the device	I don't have the device	I don't have the device	I don't have the device	I don't have the device	I don't Know	Make phone calls	I don't have the device	No, i don't have a profile	no
[truncated: 10,280 more rows]
[truncated: 126 more columns]
